# Supplementary material for: Protein structural domain-disease association prediction based on heterogeneous networks
Source: BMC Genomics. 2025 Apr 10;23(Suppl 6):869. doi: 10.1186/s12864-024-11117-0 (PMC11987217; doi:10.1186/s12864-024-11117-0)
Supplement: Supplementary file 1 — Additional file 1: The topological feature test set. [file 12864_2024_11117_MOESM1_ESM.csv]

Y	V2	V3	V4	V5	V6	V7	V8	V9	V10	V11	V12	V13	V14	V15	V16	V17	V18	V19	V20	V21	V22	V23	V24	V25	V26	V27
1	0	0	0	0	1	0	0	0	0	0	0	0	0	0	4	0	0	0	0	0	0	0	2	0	0	0
1	0	0	1	0	1	0	0	0	0	2	0	0	0	0	0	0	0	0	0	0	0	6	2	0	0	0
1	0	0	0	0	0	0	0	0	0	0	0	0	0	0	64	0	0	0	2	0	0	0	0	0	0	0
1	0	0	5	0	0	6	1	0	0	64	1	2	3	1	0	1	5	85	4	1	0	3	0	0	8	0
1	0	0	0	0	0	0	2	0	0	0	0	0	2	0	0	0	0	0	0	0	0	0	0	0	0	0
1	0	0	0	0	29	30	0	6	0	0	0	0	0	0	107	0	19	0	0	0	0	0	210	0	0	0
1	1	1	6	1	0	16	3	0	1	90	11	2	5	3	0	2	15	347	11	5	0	10	0	2	34	4
1	0	0	0	0	0	58	6	2	0	0	2	0	6	4	54	0	86	0	75	5	0	0	14	5	0	2
1	0	0	0	0	3	3	0	0	0	0	0	0	0	0	0	0	15	0	8	0	0	0	60	0	0	0
1	0	0	0	0	0	0	0	0	0	0	0	0	0	0	0	0	0	0	0	0	0	0	0	0	0	0
1	0	1	0	0	0	101	3	2	0	0	0	0	3	0	80	0	11	0	3	5	0	0	16	4	0	0
1	0	0	0	0	0	0	1	0	0	0	0	0	1	0	0	0	0	0	0	0	0	0	0	0	0	0
1	0	0	0	0	2	0	0	0	0	0	0	0	0	0	0	0	0	0	0	0	0	0	8	0	0	0
1	0	0	0	0	1	9	0	0	0	0	0	0	0	0	2	0	0	0	0	0	0	0	1	0	0	0
1	1	0	0	0	2	125	0	2	0	0	54	0	0	3	6	0	45	0	26	0	0	0	16	0	0	4
1	0	0	0	0	0	0	0	0	0	0	0	0	0	0	0	0	3	0	0	0	0	0	0	0	0	0
1	0	0	2	0	0	260	0	5	0	2	3	2	2	8	66	3	624	211	0	0	0	6	2	0	0	8
1	0	0	0	0	7	0	0	0	0	0	0	0	0	0	0	0	50	0	0	0	0	0	98	0	0	0
1	0	0	0	0	29	0	0	0	0	0	0	0	0	0	107	0	0	0	0	0	0	0	210	0	0	0
1	1	1	1	0	0	31	1	4	0	7	3	1	2	5	0	6	15	193	2	4	1	10	0	2	1	7
1	0	0	0	0	1	7	0	0	0	0	0	0	0	0	0	0	0	0	0	0	0	0	1	0	0	0
1	0	0	0	0	0	8	1	0	0	2	0	0	1	0	11	0	6	51	4	0	0	1	4	0	0	0
1	0	0	0	0	0	44	7	0	0	0	1	0	7	0	0	0	10	0	1	0	0	0	0	0	0	0
1	0	0	0	0	0	73	1	0	0	0	0	0	1	0	0	0	48	0	0	0	0	0	0	0	0	0
1	0	0	0	0	0	11	1	0	0	0	0	0	1	0	0	0	32	0	0	0	0	0	0	0	0	0
1	0	0	0	0	0	2	0	0	0	0	0	0	0	0	0	0	4	0	0	0	0	0	0	0	0	0
1	0	0	0	0	0	7	1	0	0	0	0	0	1	0	0	0	49	0	0	0	0	0	0	0	0	0
1	0	0	1	0	1	0	0	0	0	0	0	0	0	0	1	0	0	0	0	0	0	5	2	0	0	0
1	0	0	0	0	0	0	0	0	0	0	0	0	0	0	4	0	0	0	0	0	0	0	90	0	0	0
1	0	0	0	0	0	0	1	0	0	0	0	0	1	0	2	0	0	0	0	0	0	0	0	0	0	0
1	0	0	0	0	1	0	0	0	0	0	0	0	0	0	3	0	0	0	0	0	0	0	1	0	0	0
1	0	0	0	0	0	53	3	0	0	0	0	0	3	0	2	0	71	0	3	0	0	0	0	0	0	0
1	0	0	0	0	0	0	0	0	0	0	0	0	0	0	0	0	0	0	1	0	0	0	0	0	0	0
1	0	0	0	0	9	0	0	0	0	0	0	0	0	0	9	0	0	0	0	0	0	0	9	0	0	0
1	0	0	1	0	0	211	0	14	0	14	20	0	0	0	14	20	119	631	0	0	0	71	0	0	0	0
1	0	0	0	0	2	0	3	0	0	0	0	0	3	0	84	0	0	0	0	2	0	0	114	0	0	0
1	0	0	0	0	0	14	4	0	0	0	0	0	4	0	0	0	4	0	0	0	0	0	0	0	0	0
1	0	0	0	0	7	0	0	0	0	0	0	0	0	0	118	0	0	0	4	0	0	0	151	0	0	0
1	0	0	0	0	1	0	2	0	0	0	0	0	2	0	0	0	0	0	0	0	0	0	2	0	0	0
1	0	0	0	0	1	0	0	0	0	0	0	0	0	0	0	0	0	0	0	0	0	0	1	0	0	0
1	0	0	0	0	0	0	1	0	0	0	0	0	1	0	2	0	0	0	1	0	0	0	0	0	0	0
1	0	0	0	0	0	0	0	0	0	0	0	0	0	0	0	0	0	0	0	0	0	0	0	0	0	0
1	0	0	0	0	0	0	0	0	0	0	0	0	0	0	0	0	0	0	0	0	0	0	0	0	0	0
1	0	0	0	0	14	0	6	0	0	0	0	0	6	0	19	0	0	0	15	0	0	0	72	0	0	0
1	0	0	0	0	19	0	3	0	0	0	0	0	3	0	20	0	0	0	0	2	0	0	63	0	0	0
1	0	0	0	0	0	1	4	0	0	0	0	0	4	0	0	0	0	0	0	0	0	0	0	0	0	0
1	0	0	0	0	0	58	6	2	0	0	2	0	6	4	54	0	86	0	75	5	0	0	14	5	0	2
1	0	0	0	0	0	58	6	2	0	0	2	0	6	4	54	0	86	0	75	5	0	0	14	5	0	2
1	1	1	1	0	2	11	2	2	0	1	3	0	2	2	0	6	2	11	0	2	0	3	4	0	1	2
1	0	0	0	0	1	0	0	0	0	0	0	0	0	0	1	0	0	0	0	0	0	0	1	0	0	0
1	0	0	1	0	0	3	0	0	0	4	3	3	3	2	72	3	15	35	7	3	0	0	2	0	0	2
1	0	0	0	0	0	8	0	0	0	0	0	0	0	0	0	0	0	0	0	0	0	0	0	0	0	0
1	0	1	0	0	6	12	5	2	0	0	0	0	5	0	7	0	64	0	5	6	0	0	66	10	0	2
1	0	0	0	0	0	0	0	0	0	0	0	0	0	0	0	0	0	0	0	0	0	0	0	0	0	0
1	0	0	0	0	1	0	0	0	0	0	0	0	0	0	2	0	0	0	0	0	0	0	1	0	0	0
1	1	4	0	0	0	530	5	28	0	0	16	0	5	9	116	0	977	0	26	28	0	0	0	24	0	7
1	0	0	0	0	1	0	0	0	0	0	0	0	0	0	3	0	0	0	4	0	0	0	2	0	0	0
1	0	0	0	0	2	4	2	0	0	0	0	0	2	0	2	0	4	0	0	0	0	0	6	0	0	0
1	0	0	0	0	0	150	0	12	0	0	0	0	0	0	52	0	182	0	0	0	0	0	0	0	0	0
1	0	0	0	0	0	0	2	0	0	0	0	0	2	0	2	0	0	0	8	0	0	0	0	0	0	0
1	0	0	0	0	2	0	0	0	0	2	0	0	0	0	0	0	3	84	0	0	0	1	8	0	0	0
1	0	0	0	0	0	7	0	0	0	0	0	0	0	0	0	0	1	0	0	0	0	0	0	0	0	0
1	0	0	0	0	0	108	1	9	0	0	0	0	1	0	10	0	128	0	0	0	0	0	0	0	0	2
1	0	0	0	0	0	0	7	0	0	0	0	0	7	0	0	0	0	0	1	0	0	0	0	0	0	0
1	0	0	0	0	0	0	0	0	0	0	0	0	0	0	0	0	0	0	0	0	0	0	0	0	0	0
1	0	0	0	0	0	0	1	0	0	0	0	0	1	0	116	0	0	0	29	1	0	0	1	1	0	0
1	0	0	0	0	10	0	0	0	0	0	0	0	0	0	0	0	0	0	0	0	0	0	396	0	0	0
1	0	0	0	0	0	0	0	0	0	0	0	0	0	0	0	0	0	0	0	0	0	0	0	0	0	0
1	0	0	0	0	0	31	1	0	0	0	0	0	1	0	0	0	1	0	0	0	0	0	0	0	0	0
1	3	5	6	0	2	167	2	26	0	5	6	0	2	14	15	9	99	194	18	14	1	18	8	14	7	7
1	0	0	0	0	2	0	0	0	0	0	0	0	0	0	0	0	3	0	0	0	0	0	8	0	0	0
1	0	0	0	0	0	29	1	0	0	0	0	0	1	0	0	0	24	0	0	0	0	0	0	0	0	0
1	0	0	0	0	0	0	3	0	0	0	0	0	3	0	0	0	0	0	2	0	0	0	0	0	0	0
1	0	0	14	0	0	57	0	0	0	62	1	1	1	0	5	1	8	209	0	0	2	44	0	0	0	0
1	0	0	0	0	0	0	8	0	0	0	0	0	8	48	0	0	0	0	6	35	0	0	0	35	0	0
1	3	3	0	0	24	267	4	79	0	0	14	0	4	30	35	0	272	0	50	53	0	0	120	42	0	21
1	0	0	0	0	7	2	0	0	0	0	0	0	0	0	0	0	1	0	0	0	0	0	7	0	0	0
1	0	0	0	0	0	0	0	0	0	0	0	0	0	0	0	0	0	0	0	0	0	0	0	0	0	0
1	2	2	1	1	0	29	2	0	1	2	5	0	2	4	0	2	28	123	1	4	0	1	0	2	2	4
1	0	0	0	0	2	0	0	0	0	0	0	0	0	0	7	0	0	0	0	0	0	0	4	0	0	0
1	3	3	1	0	24	295	4	81	0	2	14	0	4	30	35	0	305	306	48	53	0	1	120	42	5	22
1	0	0	0	0	3	0	0	0	0	0	0	0	0	0	0	0	0	0	0	0	0	0	3	0	0	0
1	0	0	0	0	0	2	0	0	0	0	0	0	0	0	86	0	9	0	0	0	0	0	0	0	0	0
1	0	0	0	0	1	0	0	0	0	0	0	0	0	0	0	0	0	0	2	0	0	0	2	0	0	0
1	0	0	0	0	1	50	0	0	0	0	0	0	0	0	0	0	113	0	0	0	0	0	2	0	0	0
1	0	0	0	0	6	10	5	2	0	0	0	0	5	0	2	0	44	0	0	6	0	0	66	0	0	2
1	0	0	0	0	10	0	0	0	0	0	0	0	0	0	0	0	0	0	0	0	0	0	396	0	0	0
1	0	0	0	0	0	0	0	0	0	0	0	0	0	0	8	0	0	0	0	0	0	0	0	0	0	0
1	0	0	0	0	2	0	0	0	0	0	0	0	0	0	0	0	0	0	0	0	0	0	4	0	0	0
1	0	0	0	0	0	0	0	0	0	0	0	0	0	0	0	0	0	0	0	0	0	0	0	0	0	0
1	2	2	0	0	0	15	3	0	0	0	32	0	3	8	0	0	7	0	3	8	0	0	0	6	0	8
1	0	0	0	0	1	50	0	0	0	0	0	0	0	0	0	0	113	0	0	0	0	0	2	0	0	0
1	0	0	0	0	1	0	2	0	0	0	0	0	2	0	0	0	0	0	0	0	0	0	2	0	0	0
1	0	0	0	0	0	0	0	0	0	0	0	0	0	0	0	0	0	0	0	0	0	0	0	0	0	0
1	0	0	1	0	0	0	0	0	0	0	0	0	0	0	0	0	4	8	0	0	0	1	0	0	0	0
1	0	0	0	0	4	0	0	0	0	0	0	0	0	0	0	0	0	0	0	0	0	0	16	0	0	0
1	0	0	0	0	3	2	2	0	0	0	0	0	2	0	0	0	0	0	0	0	0	0	6	0	0	0
1	0	0	0	0	0	0	2	0	0	0	0	0	2	0	0	0	0	0	0	0	0	0	0	0	0	0
1	0	0	0	0	6	10	5	2	0	0	0	0	5	0	2	0	44	0	0	6	0	0	66	0	0	2
1	0	0	0	0	0	43	7	0	0	0	1	0	7	0	0	0	10	0	1	0	0	0	0	0	0	0
1	0	0	0	0	2	0	0	0	0	0	0	0	0	0	0	0	0	0	0	0	0	0	8	0	0	0
1	0	0	0	0	0	1	4	0	0	0	0	0	4	0	0	0	0	0	0	0	0	0	0	0	0	0
1	0	0	0	0	0	0	0	0	0	0	0	0	0	0	0	0	0	0	0	0	0	0	0	0	0	0
1	0	0	0	0	1	0	0	0	0	0	0	0	0	0	3	0	0	0	0	0	0	0	1	0	0	0
1	0	0	0	0	0	14	0	0	0	0	0	0	0	0	0	0	2	0	0	0	0	0	0	0	0	0
1	0	0	0	0	0	0	0	0	0	0	0	0	0	0	18	0	0	0	0	0	0	0	0	0	0	0
1	0	0	0	0	0	7	1	0	0	0	0	0	1	0	0	0	54	0	0	0	0	0	0	0	0	0
1	1	1	0	0	1	77	2	1	0	0	3	0	2	14	0	0	39	0	2	8	0	0	5	6	0	2
1	1	1	0	1	0	9	1	0	1	7	6	0	1	1	0	1	2	69	1	1	0	2	0	0	5	1
1	0	0	0	0	0	0	0	0	0	0	0	0	0	0	8	0	0	0	0	0	0	0	0	0	0	0
1	0	0	0	0	7	0	0	0	0	0	0	0	0	0	0	0	50	0	0	0	0	0	98	0	0	0
1	0	0	0	0	2	0	0	0	0	0	0	0	0	0	0	0	0	0	0	0	0	0	4	0	0	0
1	0	0	0	0	0	0	0	0	0	0	0	0	0	0	6	0	0	0	0	0	0	0	0	0	0	0
1	0	0	1	0	0	10	0	0	0	2	0	0	0	0	0	0	25	1	0	0	0	1	0	0	0	0
1	0	0	0	0	1	6	2	0	0	0	0	0	2	0	0	0	4	0	0	0	0	0	2	0	0	0
1	0	0	0	0	1	0	0	0	0	0	0	0	0	0	0	0	0	0	0	0	0	0	1	0	0	0
1	0	0	0	0	12	0	7	0	0	0	0	0	7	2	20	0	0	0	15	1	0	0	78	1	0	0
1	0	0	0	0	0	44	7	0	0	0	1	0	7	0	0	0	10	0	1	0	0	0	0	0	0	0
1	3	1	3	0	2	51	2	8	0	8	5	0	2	14	3	12	47	247	4	14	2	13	8	2	3	7
1	0	0	0	0	0	0	2	0	0	0	0	0	2	0	6	0	0	0	0	0	0	0	0	0	0	0
1	0	0	0	0	0	58	6	2	0	0	2	0	6	4	54	0	86	0	75	5	0	0	14	5	0	2
1	0	0	0	0	2	0	0	0	0	0	0	0	0	0	0	0	0	0	0	0	0	0	4	0	0	0
1	0	0	0	0	3	3	0	0	0	0	0	0	0	0	0	0	15	0	8	0	0	0	60	0	0	0
1	1	1	0	0	0	38	3	0	0	0	16	0	3	1	6	0	42	0	7	1	0	0	36	0	0	9
1	0	0	1	0	0	8	0	0	0	84	20	6	6	10	2	20	5	1395	2	38	0	2	54	0	0	12
1	0	0	0	0	0	0	1	0	0	0	0	0	1	0	0	0	0	0	0	0	0	0	0	0	0	0
1	0	0	0	0	1	0	0	0	0	0	0	0	0	0	3	0	0	0	0	0	0	0	1	0	0	0
1	0	0	0	0	0	3	2	0	0	0	0	0	2	0	0	0	0	0	0	0	0	0	0	0	0	0
1	4	4	3	0	24	497	4	109	1	5	14	0	4	28	59	28	552	739	74	53	2	125	120	50	25	25
1	0	0	0	0	24	0	0	0	0	0	0	0	0	0	0	0	0	0	0	0	0	0	368	0	0	0
1	0	0	0	0	0	0	2	0	0	0	0	0	2	0	0	0	0	0	0	0	0	0	0	0	0	0
1	1	0	0	0	2	680	6	25	0	0	54	0	6	5	66	0	503	0	185	5	0	0	18	5	0	10
1	1	1	1	0	0	53	3	0	0	3	32	0	3	5	0	0	5	28	3	5	0	0	0	4	3	7
1	0	0	0	0	46	0	0	0	0	0	0	0	0	0	2	0	0	0	0	0	0	0	324	0	0	0
1	0	0	0	0	2	2	6	0	0	0	0	0	6	0	1	0	0	0	0	0	0	0	16	0	0	0
1	0	0	0	0	2	5	6	0	0	0	0	0	6	0	13	0	0	0	0	0	0	0	16	0	0	0
1	1	0	55	0	10	704	6	24	0	123	54	0	6	9	112	124	788	5074	58	10	1	798	24	5	51	20
1	0	0	0	0	7	11	0	0	0	0	0	0	0	0	2	0	0	0	0	0	0	0	284	0	0	0
1	2	0	0	0	2	51	2	6	0	0	5	0	2	16	3	0	32	0	10	14	0	0	8	4	0	5
1	0	0	0	0	28	11	0	4	0	0	0	0	0	0	1	0	0	0	0	0	0	0	200	0	0	0
1	0	0	0	0	0	14	4	0	0	0	0	0	4	0	0	0	4	0	0	0	0	0	0	0	0	0
1	0	0	0	0	12	0	0	0	0	0	0	0	0	0	0	0	0	0	0	0	0	0	392	0	0	0
1	0	0	0	0	0	0	0	0	0	0	0	0	0	0	0	0	0	0	0	0	0	0	0	0	0	0
1	0	0	0	0	0	1	3	0	0	1	0	0	3	2	6	0	0	32	7	1	0	0	36	1	1	0
1	0	0	0	0	0	0	0	0	0	0	0	0	0	0	0	0	0	0	0	0	0	0	0	0	0	0
1	0	0	0	0	7	0	0	0	0	0	0	0	0	0	0	0	0	0	0	0	0	0	98	0	0	0
1	0	0	0	0	10	0	0	0	0	0	0	0	0	0	0	0	0	0	0	0	0	0	396	0	0	0
1	1	3	10	1	1	75	6	17	2	6	4	2	8	4	59	2	212	91	75	7	1	31	14	4	12	11
1	0	0	0	0	0	0	3	0	0	0	0	0	3	0	0	0	0	0	2	0	0	0	0	0	0	0
1	0	0	0	0	0	0	0	0	0	0	0	0	0	0	0	0	0	0	5	0	0	0	0	0	0	0
1	0	0	0	0	1	18	2	0	0	0	0	0	2	0	0	0	8	0	0	0	0	0	2	0	0	0
1	0	0	0	0	0	0	1	0	0	0	0	0	1	0	4	0	0	0	0	0	0	0	0	0	0	0
1	0	0	0	0	0	0	0	0	0	0	0	0	0	0	0	0	0	0	0	0	0	0	0	0	0	0
1	0	0	0	0	2	91	3	0	0	0	0	0	3	0	84	0	56	0	0	2	0	0	114	0	0	0
1	1	1	0	0	1	74	2	1	0	0	3	0	2	14	0	0	39	0	2	8	0	0	5	6	0	2
1	0	0	0	0	0	0	0	0	0	0	0	0	0	0	4	0	0	0	0	0	0	0	0	0	0	0
1	0	0	0	0	0	11	1	0	0	0	0	0	1	0	0	0	32	0	0	0	0	0	0	0	0	0
1	0	0	0	0	0	27	2	0	0	0	0	0	2	0	6	0	8	0	4	0	0	0	0	0	0	0
1	1	1	8	0	0	38	2	0	0	20	1	0	2	1	2	3	2	180	0	1	0	10	0	0	8	2
1	0	0	0	0	1	18	2	0	0	0	0	0	2	0	0	0	8	0	2	0	0	0	2	0	0	0
1	0	0	0	0	10	0	0	0	0	0	0	0	0	0	0	0	0	0	0	0	0	0	396	0	0	0
1	0	0	0	0	2	0	2	0	0	0	0	0	2	0	16	0	0	0	4	0	0	0	6	0	0	0
1	0	0	0	0	0	0	4	0	0	0	0	0	4	0	0	0	0	0	0	0	0	0	0	0	0	0
1	0	0	0	0	0	0	1	0	0	0	0	0	1	0	0	0	0	0	0	0	0	0	0	0	0	0
1	0	0	0	0	1	0	0	0	0	0	0	0	0	0	0	0	0	0	0	0	0	0	1	0	0	0
1	0	0	6	0	2	10	0	0	0	26	1	0	0	0	0	1	0	100	0	0	0	5	2	0	0	0
1	0	0	0	0	7	0	0	0	0	0	0	0	0	0	0	0	50	0	0	0	0	0	98	0	0	0
1	0	0	0	0	1	0	0	0	0	0	0	0	0	0	1	0	0	0	0	0	0	0	1	0	0	0
1	3	4	0	0	24	447	4	85	0	0	14	0	4	30	59	0	481	0	80	53	0	0	120	50	0	21
1	0	2	14	0	0	222	0	0	1	170	26	2	2	5	14	26	247	774	13	6	0	41	0	2	83	5
1	1	1	1	0	0	19	1	0	0	1	2	0	1	1	0	4	2	84	0	1	0	4	0	0	1	1
1	0	0	0	0	0	0	4	0	0	0	0	0	4	0	372	0	0	0	86	8	0	0	2	8	0	0
1	0	0	0	0	0	33	1	0	0	0	0	0	1	0	40	0	0	0	7	0	0	0	0	0	0	0
1	1	1	9	0	4	172	2	6	0	143	56	0	2	8	28	82	170	3272	8	2	0	179	34	4	40	17
1	0	0	0	0	0	5	0	0	0	0	0	0	0	0	0	0	0	0	0	0	0	0	0	0	0	0
1	0	0	0	0	2	10	0	0	0	0	1	0	0	0	0	1	16	5	0	0	0	0	8	0	0	0
1	0	0	0	0	29	30	0	6	0	0	0	0	0	0	107	0	19	0	0	0	0	0	210	0	0	0
1	0	0	0	0	3	0	0	0	0	0	0	0	0	0	0	0	0	0	8	0	0	0	60	0	0	0
1	0	1	0	0	19	316	3	38	0	0	0	0	3	0	88	0	303	0	3	2	0	0	63	3	0	0
1	0	0	11	0	1	203	2	1	0	2	0	0	2	0	137	1	113	85	30	6	20	53	4	6	18	0
1	0	0	0	0	2	0	0	0	0	0	0	0	0	0	1	0	0	0	0	0	0	0	4	0	0	0
1	0	5	5	0	0	964	0	99	0	2	1	0	1	0	46	1	1295	147	0	5	0	3	0	0	29	11
1	0	0	0	0	0	0	0	0	0	0	0	0	0	0	16	0	0	0	0	0	0	0	0	0	0	0
1	0	0	0	0	1	0	2	0	0	0	0	0	2	0	110	0	0	0	25	6	0	0	2	6	0	0
1	0	0	0	0	0	0	0	0	0	0	0	0	0	0	0	0	0	0	0	0	0	0	0	0	0	0
1	1	1	0	0	1	197	2	1	0	0	3	0	2	14	2	0	246	0	8	8	0	0	5	6	0	2
1	0	0	0	0	0	1	0	0	0	0	0	0	0	0	4	0	30	0	0	0	0	0	0	0	0	0
1	1	1	0	0	1	186	2	1	0	0	3	0	2	14	2	0	246	0	8	8	0	0	5	6	0	2
1	0	0	1	0	1	41	2	1	0	3	0	0	2	0	10	0	15	69	1	0	0	8	4	0	1	1
1	0	0	0	0	0	0	0	0	0	0	0	0	0	0	0	0	1	0	0	0	0	0	0	0	0	0
1	0	1	0	0	0	68	0	0	0	0	0	0	0	0	20	0	0	0	0	1	0	0	0	0	0	0
1	0	0	0	0	2	5	6	0	0	0	0	0	6	0	13	0	0	0	0	0	0	0	16	0	0	0
1	0	8	79	0	2	2715	3	66	0	84	20	5	9	10	559	20	3313	1433	71	38	6	647	52	22	212	12
1	0	0	0	0	0	0	1	0	0	0	0	0	1	0	0	0	0	0	0	0	0	0	0	0	0	0
1	0	1	0	0	0	101	3	2	0	0	0	0	3	0	80	0	11	0	3	5	0	0	16	4	0	0
1	0	0	0	0	7	0	0	0	0	0	0	0	0	0	0	0	50	0	0	0	0	0	98	0	0	0
1	0	0	0	0	0	17	0	0	0	0	0	0	0	0	70	0	0	0	1	0	0	0	0	0	0	0
1	0	0	0	0	0	29	1	0	0	0	0	0	1	0	0	0	24	0	0	0	0	0	0	0	0	0
1	0	0	0	0	15	0	0	0	0	0	0	0	0	0	47	0	0	0	0	0	0	0	19	0	0	0
1	0	0	0	0	0	0	0	0	0	0	0	0	0	0	0	0	0	0	0	0	0	0	0	0	0	0
1	0	0	0	0	0	0	0	0	0	0	0	0	0	0	0	0	3	0	0	0	0	0	0	0	0	0
1	0	0	0	0	0	0	2	0	0	0	0	0	2	0	0	0	0	0	1	0	0	0	0	0	0	0
1	0	0	0	0	25	0	0	0	0	0	0	0	0	0	654	0	0	0	0	0	0	0	25	0	0	0
1	0	0	0	0	4	0	0	0	0	0	0	0	0	0	0	0	0	0	0	0	0	0	16	0	0	0
1	0	0	0	0	10	0	0	0	0	0	0	0	0	0	0	0	0	0	0	0	0	0	396	0	0	0
1	0	1	0	0	0	101	3	2	0	0	0	0	3	0	80	0	11	0	3	5	0	0	16	4	0	0
1	0	0	5	0	0	44	0	0	0	170	26	2	2	5	1	26	23	774	3	6	0	7	0	0	0	5
1	6	5	1	1	0	70	8	2	0	12	49	0	8	42	0	35	20	730	5	35	0	6	0	30	12	68
1	0	0	0	0	0	0	0	0	0	0	0	0	0	0	0	0	0	0	0	0	0	0	0	0	0	0
1	0	0	0	0	2	0	2	0	0	0	0	0	2	0	2	0	0	0	0	0	0	0	6	0	0	0
1	0	0	0	0	0	0	3	0	0	0	0	0	3	0	0	0	0	0	0	0	0	0	0	0	0	0
1	0	0	0	0	0	0	0	0	0	0	0	0	0	0	8	0	0	0	0	0	0	0	0	0	0	0
1	0	0	0	0	2	2	6	0	0	0	0	0	6	0	0	0	0	0	0	0	0	0	16	0	0	0
1	0	0	0	0	0	0	1	0	0	0	0	0	1	0	0	0	0	0	0	0	0	0	0	0	0	0
1	1	1	0	0	1	77	2	1	0	0	3	0	2	14	0	0	39	0	2	8	0	0	5	6	0	2
1	0	0	3	0	6	15	0	0	0	2	0	0	0	0	0	0	78	18	0	0	0	10	48	0	1	0
1	7	6	1	1	0	81	8	2	0	12	68	0	8	41	0	34	20	730	5	35	0	6	0	29	12	76
1	0	0	0	0	0	40	7	0	0	0	1	0	7	0	0	0	10	0	1	0	0	0	0	0	0	0
1	0	0	0	0	0	0	0	0	0	0	0	0	0	0	42	0	0	0	0	0	0	0	0	0	0	0
1	7	6	1	1	0	81	8	2	0	12	68	0	8	41	0	34	20	730	5	35	0	6	0	29	12	76
1	0	0	0	0	0	40	7	0	0	0	1	0	7	0	0	0	10	0	1	0	0	0	0	0	0	0
1	0	0	0	0	0	0	0	0	0	0	0	0	0	0	42	0	0	0	0	0	0	0	0	0	0	0
0	0	0	0	0	0	0	0	0	0	0	0	0	0	0	0	0	0	0	0	0	0	0	0	0	0	0
0	0	0	0	0	0	0	0	0	0	0	0	0	0	0	0	0	0	12	0	0	0	0	0	0	0	0
0	0	0	0	0	0	0	0	0	0	0	0	0	0	0	0	0	11	0	0	0	0	0	0	0	0	0
0	0	0	0	0	0	0	0	0	0	0	0	0	0	0	0	0	0	0	0	0	0	0	0	0	0	0
0	0	0	0	0	0	0	0	0	0	0	0	0	0	0	0	0	0	3	0	0	0	0	0	0	1	0
0	0	0	0	0	0	34	0	0	0	0	0	0	0	0	0	0	40	0	0	0	0	0	0	0	0	0
0	0	0	0	0	0	0	0	0	0	0	0	0	0	0	1	0	0	0	0	0	0	0	0	0	0	0
0	0	0	0	0	0	0	0	0	0	0	0	0	0	0	0	0	0	0	0	0	0	0	0	0	0	0
0	0	0	0	0	0	0	0	0	0	0	0	0	0	0	0	0	0	0	0	0	0	0	0	0	0	0
0	0	0	0	0	0	25	0	0	0	0	0	0	0	0	0	0	20	9	0	0	0	0	0	0	0	0
0	0	0	0	0	0	16	0	0	0	0	0	0	0	0	0	0	11	4	0	0	0	0	0	0	0	2
0	0	0	0	0	0	95	0	0	0	0	0	0	0	0	1	0	187	0	2	0	0	1	0	0	0	0
0	0	0	0	0	0	9	0	0	0	0	0	0	0	0	2	0	13	0	0	0	0	0	0	0	0	0
0	0	7	0	0	0	1171	0	37	0	0	2	0	0	0	4	0	921	39	2	0	0	2	0	0	8	0
0	0	0	1	0	3	16	0	0	0	7	0	0	2	0	20	0	0	114	1	14	3	1	9	0	7	0
0	0	0	0	0	0	12	0	0	0	0	0	0	0	0	0	1	14	40	0	0	0	0	0	0	0	1
0	0	0	0	0	0	0	0	0	0	0	0	0	0	0	0	0	0	0	0	0	0	0	0	0	2	0
0	0	0	0	0	0	0	0	0	0	0	0	0	0	0	0	0	0	0	0	0	0	0	0	0	0	0
0	0	0	0	0	0	23	0	0	0	0	0	0	0	0	0	0	29	0	20	0	0	32	0	0	0	0
0	0	0	0	0	0	0	0	0	0	0	0	0	0	0	0	0	0	0	0	0	0	0	0	0	0	0
0	0	0	0	0	0	0	0	0	0	0	0	0	0	0	0	0	0	0	0	0	0	0	0	0	0	0
0	0	0	15	0	0	193	0	0	0	32	10	0	0	0	3	0	34	787	16	0	0	69	0	2	51	0
0	0	0	0	0	0	0	0	0	0	0	0	0	0	0	11	0	0	0	0	0	0	0	0	0	0	0
0	0	0	0	0	0	0	0	0	0	0	0	0	0	0	0	0	39	3	0	0	0	0	0	0	0	0
0	0	0	0	0	0	0	0	0	0	0	0	0	0	0	4	0	0	0	0	0	0	0	0	0	0	0
0	0	0	0	0	0	6	0	0	0	0	0	0	0	0	0	0	2	0	1	0	0	1	0	0	0	0
0	0	0	0	0	0	0	0	0	0	0	0	0	0	0	0	0	0	0	0	0	0	1	0	0	0	0
0	0	0	3	0	0	20	0	0	0	12	0	0	0	0	13	0	27	48	17	0	0	5	0	0	12	0
0	0	0	2	0	0	50	0	0	0	2	0	0	0	0	1	0	44	111	3	0	0	15	0	0	2	0
0	0	0	0	0	0	1	0	0	0	0	0	0	0	0	0	0	0	56	0	0	0	0	0	0	0	0
0	0	0	0	0	0	0	0	0	0	0	0	0	0	0	1	0	0	2	0	0	0	0	0	0	2	0
0	0	0	0	0	0	1	0	0	0	0	0	0	0	0	0	0	1	0	0	0	0	0	0	0	0	0
0	0	0	0	0	0	0	0	0	0	0	0	0	0	0	0	0	0	0	0	0	0	0	0	0	0	0
0	0	0	0	0	0	0	0	0	0	0	0	0	0	0	0	0	12	41	0	0	0	0	0	0	0	0
0	0	0	0	0	0	0	0	0	0	0	0	0	0	0	0	0	0	0	0	0	0	0	0	0	0	0
0	0	0	0	0	0	16	0	0	0	0	0	0	0	0	0	0	0	0	0	0	0	0	0	0	0	0
0	0	0	0	0	0	0	0	0	0	0	0	0	0	0	0	0	0	0	0	0	0	0	0	0	0	0
0	0	0	7	0	0	167	0	0	0	21	1	0	0	0	0	5	118	713	24	0	0	152	0	0	41	0
0	2	2	0	0	0	15	0	4	0	0	4	0	0	2	0	2	43	0	0	4	0	0	0	2	0	14
0	0	0	0	0	0	0	0	0	0	0	0	0	0	0	0	0	0	0	0	0	0	0	0	0	0	0
0	0	0	0	0	0	3	0	0	0	0	0	0	0	0	1	0	6	28	0	2	0	0	0	0	0	0
0	0	0	1	0	0	0	0	0	0	1	0	0	0	0	3	0	0	0	0	0	0	0	0	0	1	0
0	0	0	0	0	0	73	0	0	0	0	0	0	0	0	0	0	25	0	0	0	0	0	0	0	0	0
0	0	0	1	0	0	0	0	0	0	0	0	0	0	16	1	16	0	108	27	16	0	27	0	35	0	0
0	0	0	0	0	0	0	0	0	0	0	0	0	0	0	0	0	0	7	0	0	0	0	0	0	0	0
0	0	0	0	0	0	0	0	0	0	0	0	0	0	0	5	0	0	74	0	0	0	22	0	0	10	0
0	0	0	2	0	0	11	0	0	0	26	0	0	0	0	2	0	9	215	0	0	0	3	0	0	26	0
0	0	0	0	0	0	0	0	0	0	0	0	0	0	0	0	0	0	0	0	0	0	0	0	0	0	0
0	0	0	1	0	0	7	0	0	0	4	0	0	0	0	1	0	3	110	5	0	0	9	0	0	4	0
0	0	0	0	0	0	104	0	8	0	0	0	0	0	0	0	0	110	1	0	0	0	0	0	0	0	2
0	0	0	0	0	0	0	0	0	0	0	0	0	0	0	0	0	1	71	0	0	0	0	0	0	0	0
0	0	0	0	0	0	0	0	0	0	0	0	0	0	0	0	0	0	12	0	18	0	0	0	0	0	0
0	0	0	0	0	0	0	0	0	0	0	0	0	0	0	0	0	0	0	0	0	0	0	0	0	0	0
0	0	0	0	0	0	14	0	0	0	0	0	0	0	0	0	0	6	0	8	0	0	5	0	0	0	0
0	0	0	0	0	0	0	0	0	0	0	0	0	0	1	1	1	0	48	15	1	0	15	0	2	0	0
0	0	2	0	0	0	23	0	0	0	0	0	0	0	0	1	0	19	8	11	0	0	0	0	13	0	0
0	0	0	1	0	0	0	0	0	0	0	0	0	0	0	1	0	0	0	0	0	0	0	0	0	0	0
0	0	0	0	0	0	0	0	0	0	1	0	0	0	0	0	0	0	15	0	0	0	0	0	0	1	0
0	0	0	0	0	0	1	0	0	0	1	0	1	0	0	0	0	2	123	2	0	0	1	2	0	1	0
0	0	0	0	0	0	25	0	0	0	0	0	0	0	0	1	0	18	0	8	0	0	4	0	0	0	0
0	0	0	1	0	0	127	0	2	0	0	0	0	0	0	15	0	139	0	0	0	0	0	0	0	9	0
0	0	0	0	0	0	11	0	0	0	0	0	0	0	0	0	0	10	0	0	0	0	0	0	0	0	0
0	0	0	0	0	0	80	1	0	0	0	0	0	0	1	33	0	66	7	15	8	0	0	0	1	1	0
0	0	0	0	0	0	13	0	0	0	0	0	0	0	0	8	0	9	0	0	0	0	0	0	0	0	0
0	0	0	0	0	0	7	0	1	0	0	0	0	0	0	0	0	10	3	0	0	0	0	0	0	0	2
0	0	0	0	0	0	3	0	0	0	0	0	0	0	0	0	0	0	0	0	0	0	0	0	0	0	0
0	0	0	0	0	0	1	0	0	0	0	0	0	0	0	1	0	49	2	0	0	0	0	0	0	0	0
0	0	0	0	0	0	0	0	0	0	0	0	0	0	0	0	0	0	0	0	0	0	0	0	0	0	0
0	0	0	0	0	0	1	0	0	0	0	0	0	0	0	0	0	1	24	0	0	0	0	0	0	0	0
0	0	0	1	0	0	0	0	0	0	0	0	0	0	0	1	0	0	22	4	0	0	4	0	85	14	0
0	0	0	0	0	0	0	0	0	0	0	0	0	0	0	0	0	7	0	0	0	0	0	0	0	0	0
0	0	0	0	0	0	17	0	0	0	0	0	0	0	0	0	0	15	986	0	142	0	0	0	0	0	0
0	0	0	0	0	0	6	0	0	0	0	0	0	0	0	0	0	0	0	0	0	0	0	0	0	0	0
0	0	0	0	0	0	1	0	8	0	0	0	0	0	0	0	0	40	0	0	0	0	0	0	0	0	24
0	1	1	2	0	0	273	0	16	0	8	21	0	0	2	2	2	355	217	4	3	0	4	0	2	15	30
0	0	0	1	0	0	36	0	1	0	0	0	0	0	0	0	0	43	6	0	0	0	3	0	0	4	3
0	0	0	0	0	0	0	0	0	0	0	0	0	0	0	0	0	0	0	0	0	0	0	0	0	0	0
0	0	0	0	0	0	0	0	0	0	3	0	0	0	0	0	0	2	9	0	1	0	0	0	0	3	0
0	0	0	0	0	0	0	0	0	0	0	0	0	0	0	0	0	0	0	0	0	0	0	0	0	0	0
0	0	1	19	0	1	727	0	27	0	0	0	0	0	0	100	0	656	9	28	3	16	145	0	0	36	0
0	0	0	1	0	0	0	0	0	0	6	0	0	0	0	3	0	0	108	3	0	0	1	0	0	6	0
0	0	0	0	0	0	0	0	0	0	0	0	0	0	0	0	0	0	0	0	0	0	0	0	6	0	0
0	0	0	0	0	0	0	0	0	0	0	0	0	0	0	0	0	2	0	0	0	0	0	0	0	0	0
0	0	0	0	0	0	12	0	0	0	0	0	0	0	0	0	0	8	9	0	1	0	0	0	0	0	0
0	0	0	1	0	0	0	0	0	0	2	0	0	0	0	1	0	0	11	0	0	0	0	0	0	2	0
0	0	0	0	0	0	0	0	0	0	0	0	0	0	0	0	0	0	0	0	0	0	0	0	0	3	0
0	0	0	0	0	0	0	0	0	0	0	0	0	0	8	0	8	0	0	6	8	0	6	0	8	0	0
0	0	0	0	0	0	13	0	0	0	0	0	0	0	0	0	0	17	3	0	0	0	0	0	0	0	0
0	0	0	0	0	0	3	0	0	0	1	0	0	0	0	4	0	0	23	0	0	0	0	13	0	1	0
0	0	0	0	0	0	2	0	0	0	0	0	0	0	0	0	0	1	0	0	0	0	0	0	0	0	0
0	2	14	32	0	37	1039	0	53	0	6	4	0	0	0	176	16	955	1040	51	78	38	225	60	44	75	18
0	0	0	0	0	0	0	0	0	0	0	0	0	0	1	0	0	0	1	17	1	0	0	0	3	0	0
0	0	0	0	0	0	0	0	0	0	0	0	0	0	0	0	0	0	0	0	0	0	0	0	0	0	0
0	0	0	0	0	0	0	0	0	0	0	0	0	0	0	0	0	0	0	0	0	0	0	0	0	0	0
0	0	0	0	0	0	0	0	0	0	0	0	0	0	0	0	0	0	1	0	0	0	0	0	0	0	0
0	0	0	0	0	0	73	0	0	0	0	0	0	0	0	0	0	12	0	0	0	0	0	0	0	0	0
0	2	2	0	0	0	45	0	0	0	0	60	0	0	2	0	2	38	0	0	4	0	0	0	2	0	15
0	0	1	2	0	0	437	0	2	0	0	0	0	0	0	2	0	326	10	10	0	0	10	0	5	4	1
0	0	0	0	0	0	0	0	0	0	0	0	0	0	0	0	0	0	0	0	0	0	0	0	0	0	0
0	0	0	0	0	0	0	0	0	0	0	0	0	0	0	0	0	0	0	0	0	0	0	0	0	0	0
0	1	1	11	1	0	858	0	117	1	12	13	0	0	0	0	14	944	584	0	1	2	385	0	0	19	21
0	0	0	0	0	0	9	0	0	0	0	0	0	0	0	0	0	1	80	0	0	0	0	0	0	0	0
0	0	0	0	0	0	1	0	0	0	0	0	0	0	0	0	0	10	0	0	0	0	0	0	0	0	0
0	0	0	0	0	0	0	0	0	0	0	0	0	0	0	0	0	0	0	0	0	0	0	0	0	0	0
0	0	0	0	0	0	0	0	0	0	0	0	0	0	0	0	0	0	0	0	0	0	0	0	0	0	0
0	0	0	0	0	0	0	0	0	0	0	0	0	0	0	0	0	1	2	0	0	0	0	0	0	0	0
0	0	0	0	0	0	0	0	0	0	1	0	0	0	0	5	0	0	56	0	0	0	0	0	0	1	0
0	0	0	0	0	0	35	0	0	0	0	0	0	0	0	0	0	20	1	0	0	0	0	0	0	0	0
0	0	0	0	0	3	0	0	0	0	1	0	0	1	0	2	0	0	0	0	2	9	0	0	0	1	0
0	0	0	1	0	0	14	0	0	0	3	0	0	0	0	1	0	8	7	3	0	0	3	0	0	3	0
0	0	0	0	0	0	0	0	0	0	0	0	0	0	0	0	0	0	0	0	0	0	0	0	0	0	0
0	0	0	1	0	0	40	0	1	0	0	0	0	0	0	5	0	13	24	0	0	0	6	0	0	7	0
0	0	0	0	0	0	0	0	0	0	0	0	0	0	0	51	0	0	0	0	0	0	0	0	0	0	0
0	0	0	0	0	0	0	0	0	0	0	0	0	0	0	0	0	0	0	0	0	0	0	0	0	0	0
0	0	0	0	0	0	0	0	0	0	0	0	0	0	0	0	0	0	6	0	0	0	0	0	0	0	0
0	0	0	0	0	0	0	0	0	0	0	0	0	0	0	0	0	0	0	0	0	0	0	0	0	0	0
0	0	0	0	0	0	2	0	0	0	0	0	0	0	0	0	0	14	0	0	0	0	0	0	0	0	0
0	0	0	0	0	0	2	0	0	0	0	0	0	0	0	0	0	15	0	0	0	0	0	0	0	0	0
0	0	0	0	0	0	5	0	0	0	0	0	0	0	0	0	0	0	3	0	0	0	0	0	0	0	0
0	0	0	0	0	0	2	0	0	0	0	0	0	0	0	2	0	0	0	0	0	0	0	0	0	0	0
0	0	0	0	0	0	88	0	0	0	0	0	0	0	0	0	0	46	0	0	0	0	0	0	0	0	0
0	0	0	0	0	0	0	0	0	0	0	0	0	0	0	1	0	0	58	2	6	0	1	0	0	0	0
0	0	0	0	0	0	3	0	0	0	0	0	0	0	0	1	0	6	6	0	0	0	0	0	0	0	0
0	0	0	0	0	0	0	0	0	0	0	0	0	0	0	0	0	0	0	0	0	0	0	0	0	0	0
0	0	0	0	0	0	0	0	0	0	0	0	0	0	0	0	0	0	89	0	0	0	0	0	0	0	0
0	0	0	0	0	0	0	0	0	0	0	0	0	0	0	0	0	0	0	0	0	0	0	0	0	0	0
0	0	0	0	0	0	0	0	0	0	0	0	0	0	0	0	0	0	0	0	0	0	0	0	0	0	0
0	0	0	1	0	0	0	0	0	0	3	0	0	0	0	1	0	0	90	0	0	0	0	0	0	3	0
0	0	0	0	0	0	0	0	0	0	0	0	0	0	3	1	0	0	3	11	3	0	0	0	3	0	0
0	0	0	0	0	0	1	0	1	0	0	0	0	0	0	0	0	0	9	0	0	1	0	0	0	0	0
0	0	0	1	0	0	2	0	0	0	19	0	0	0	0	1	0	3	1259	3	0	0	3	0	0	19	0
0	0	0	0	0	0	0	0	0	0	8	0	0	0	12	2	4	0	215	0	28	0	0	0	12	8	0
0	0	0	0	0	0	4	0	0	0	0	0	0	0	0	0	0	8	0	0	0	0	0	0	1	0	0
0	0	0	0	0	0	0	0	0	0	0	0	0	0	0	0	0	0	0	0	0	0	0	0	0	0	0
0	0	0	0	0	0	0	0	0	0	0	0	0	0	1	0	0	0	1	0	1	0	0	0	1	0	0
0	0	0	5	0	0	0	0	0	0	0	0	0	0	40	40	5	0	37	40	40	0	5	0	56	13	0
0	0	0	0	0	0	0	0	0	0	0	0	0	0	0	0	0	0	0	0	0	0	0	0	0	0	0
0	0	0	0	0	0	17	0	0	0	0	0	0	0	0	1	0	7	36	0	2	0	0	0	0	0	1
0	0	0	2	0	0	0	0	0	0	9	0	0	0	0	2	0	0	225	4	0	0	4	0	0	11	0
0	0	0	0	0	0	6	0	0	0	0	0	0	0	0	0	0	27	0	0	0	0	0	0	0	0	0
0	0	0	0	0	0	10	0	0	0	0	0	0	0	0	3	0	15	4	0	1	0	0	0	0	0	0
0	0	10	0	0	0	193	0	1	0	0	0	0	0	0	0	0	205	0	10	0	0	10	0	69	0	0
0	0	0	1	0	0	0	0	0	0	0	0	0	0	0	1	0	0	3	1	0	0	1	0	0	3	0
0	0	0	0	0	0	0	0	0	0	3	0	0	0	0	0	0	0	219	0	0	0	0	0	0	3	0
0	0	0	2	0	0	37	0	0	0	0	0	0	0	0	4	0	39	0	16	0	0	8	0	0	0	0
0	0	0	0	0	0	0	0	0	0	0	0	0	0	0	0	0	0	5	0	0	0	0	0	0	0	0
0	0	0	0	0	0	0	0	0	0	0	0	0	0	0	2	0	0	167	0	0	0	0	0	0	0	0
0	0	0	0	0	0	35	0	0	0	0	0	0	0	0	17	0	93	0	0	0	0	0	0	0	0	0
0	0	0	0	0	0	1	0	0	0	0	0	0	0	0	0	0	0	51	1	0	0	3	0	0	0	0
0	0	0	0	0	0	0	0	0	0	0	0	0	0	0	0	0	0	0	0	0	0	0	0	0	0	0
0	0	0	4	0	0	0	0	0	0	0	0	0	0	0	4	0	0	179	4	0	0	4	0	0	31	0
0	0	0	0	0	0	0	0	0	0	0	0	0	0	0	0	0	0	0	0	0	0	0	0	0	0	0
0	0	0	0	0	0	1	0	0	0	0	0	0	0	0	1	0	0	11	0	4	0	0	0	0	0	0
0	0	0	0	0	0	0	0	0	0	0	0	0	0	0	55	0	0	0	0	0	0	0	0	0	4	0
0	0	0	0	0	0	4	0	0	0	0	0	0	0	0	0	0	4	0	1	0	0	1	0	0	0	0
0	0	0	0	0	0	0	0	0	0	0	0	0	0	0	5	0	0	0	0	0	0	0	0	0	0	0
0	0	0	1	0	0	3	0	0	0	0	0	0	0	0	4	0	3	0	12	0	0	3	0	0	0	0
0	0	0	0	0	0	0	0	0	0	0	0	0	0	0	0	0	0	3	0	4	0	0	0	0	0	0
0	0	0	0	0	0	0	0	0	0	0	0	0	0	0	0	0	0	4	0	0	0	0	0	0	0	0
0	0	0	0	0	0	0	0	0	0	0	0	0	0	0	0	0	0	0	0	0	0	0	0	0	0	0
0	0	0	0	0	0	0	0	0	0	0	0	0	0	0	0	0	0	0	0	0	0	0	0	0	0	0
0	0	0	3	0	0	134	0	0	0	0	0	0	0	0	1	0	84	126	1	0	0	14	0	0	2	0
0	0	0	0	0	0	0	0	0	0	0	0	0	0	0	0	0	2	2	0	0	0	0	0	0	0	0
0	0	0	0	0	0	0	0	0	0	0	0	0	0	0	0	4	0	290	0	0	0	0	0	0	0	0
0	0	0	0	0	0	74	0	2	0	3	1	0	0	2	1	3	185	216	2	5	0	25	0	2	3	0
0	0	0	0	0	0	7	0	0	0	0	0	0	0	0	0	0	19	0	0	0	0	0	0	0	0	0
0	0	0	0	0	0	0	0	0	0	0	0	0	0	1	0	0	0	13	0	5	0	0	0	1	0	0
0	0	0	0	0	0	0	0	0	0	0	0	0	0	0	0	0	0	0	0	0	0	0	0	0	0	0
0	0	0	0	0	0	0	0	0	0	0	0	0	0	0	0	0	0	0	0	0	0	0	0	0	0	0
0	0	0	0	0	0	0	0	0	0	0	0	0	0	0	0	0	0	2	0	0	0	0	0	0	0	0
0	0	0	1	0	0	1	0	0	0	0	0	0	0	0	1	0	3	0	1	0	0	1	0	0	4	0
0	0	0	2	0	0	0	0	0	0	0	0	0	0	8	16	1	0	1	16	8	0	2	0	8	2	0
0	0	0	0	0	0	0	0	0	0	0	0	0	0	0	0	0	0	0	0	0	0	0	0	0	0	0
0	0	0	2	0	0	0	0	0	0	1	0	0	0	0	0	1	0	196	0	4	0	5	0	0	1	0
0	0	0	0	0	0	1	0	1	0	0	0	0	0	0	0	0	3	43	0	0	0	0	0	0	0	4
0	0	0	0	0	0	5	0	0	0	0	0	0	0	0	1	0	1	1	0	0	0	0	0	0	0	0
0	0	0	0	0	0	0	0	0	0	0	0	0	0	0	0	0	0	3	0	0	0	0	0	0	0	0
0	0	0	0	0	0	11	0	1	0	1	1	0	0	0	2	0	21	42	0	2	0	0	0	0	1	4
0	0	0	0	0	0	57	0	0	0	0	0	0	0	0	0	0	19	4	3	0	0	3	0	0	0	0
0	0	0	0	0	0	0	0	0	0	0	0	0	0	0	0	0	0	0	0	0	0	0	0	0	0	0
0	0	1	0	0	0	315	0	12	0	0	0	0	0	0	0	0	428	0	0	0	0	0	0	2	0	0
0	0	0	0	0	0	3	0	0	0	0	0	0	0	0	0	0	2	4	0	0	0	0	0	0	0	0
0	0	0	1	0	0	0	0	0	0	0	0	0	0	0	4	0	0	0	0	0	0	0	0	0	5	0
0	0	0	0	0	0	5	0	0	0	5	16	0	0	0	0	0	16	223	0	0	0	0	0	0	5	7
0	0	0	0	0	0	0	0	0	0	0	0	0	0	0	0	0	0	340	0	0	0	0	0	0	0	0
0	0	0	1	0	0	0	0	0	0	1	0	0	0	0	3	0	2	0	3	0	0	1	0	0	1	0
0	0	0	0	0	0	0	0	0	0	0	0	0	0	0	0	0	0	0	0	0	0	0	0	0	0	0
0	0	0	0	0	0	0	0	0	0	0	0	0	0	0	2	0	0	3	0	24	0	0	0	0	0	0
0	0	0	0	0	0	0	0	0	0	0	0	0	0	0	0	0	0	0	0	0	0	0	0	0	0	0
0	0	0	0	0	0	3	0	0	0	0	0	0	0	0	0	0	8	17	0	0	0	0	0	0	0	0
0	0	0	0	0	0	0	0	0	0	0	0	0	0	0	0	0	0	0	0	0	0	0	0	0	0	0
0	0	0	0	0	0	0	0	0	0	0	0	0	0	0	4	0	0	6	0	0	0	0	0	0	0	0
0	0	0	0	0	0	60	0	8	0	0	0	0	0	0	0	0	82	0	0	0	0	0	0	0	0	0
0	0	0	0	0	0	0	0	0	0	0	0	0	0	0	0	0	0	4	0	0	0	0	0	0	0	0
0	0	0	0	0	0	27	0	44	0	0	0	0	0	0	0	0	90	10	0	0	0	0	2	0	0	6
0	0	0	0	0	0	0	0	0	0	0	0	0	0	1	15	0	0	12	5	6	0	0	0	1	0	0
0	0	0	0	0	1	0	0	0	0	0	0	0	0	0	1	0	0	0	0	0	1	0	0	0	0	0
0	0	0	0	0	0	3	0	0	0	0	0	0	0	0	0	0	64	0	0	0	0	0	0	0	0	0
0	0	0	0	0	0	0	0	0	0	0	0	0	0	0	0	0	0	0	0	0	0	0	0	0	0	0
0	0	0	0	0	0	0	0	0	0	0	0	0	0	0	0	0	0	29	0	0	0	0	0	0	0	0
0	0	0	0	0	0	0	0	0	0	0	0	0	0	0	0	0	0	0	0	0	0	0	0	0	0	0
0	0	0	0	0	0	0	0	0	0	0	0	0	0	0	0	0	0	10	0	0	0	0	0	0	0	0
0	0	0	0	0	0	0	0	0	0	0	0	0	0	0	0	0	0	0	0	0	0	0	0	0	0	0
0	0	0	0	0	0	13	0	0	0	0	0	0	0	0	8	0	37	0	0	0	0	0	0	0	0	0
0	1	1	0	0	0	1	0	7	0	0	1	0	0	1	2	29	52	1287	0	4	0	0	0	1	0	16
0	0	0	0	0	0	49	0	0	0	0	0	0	0	0	0	0	122	4	0	0	0	0	0	0	0	0
0	0	0	0	0	0	0	0	0	0	0	0	0	0	0	2	0	0	5	0	0	0	0	0	0	0	0
0	0	0	0	0	1	3	0	0	0	0	0	0	0	0	1	0	0	0	0	0	3	0	1	0	0	0
0	0	0	0	0	0	0	0	0	0	0	0	0	0	0	2	0	0	0	0	0	0	0	0	0	0	0
0	0	0	0	0	0	0	0	0	0	0	0	0	0	0	0	0	0	0	0	0	0	0	0	0	0	0
0	0	0	0	0	0	0	0	0	0	0	0	0	0	0	0	0	0	3	0	0	0	0	0	0	0	0
0	0	0	0	0	0	0	0	0	0	0	0	0	0	0	0	0	0	0	0	0	0	0	0	0	0	0
0	0	0	0	0	0	0	0	0	0	0	0	0	0	0	1	0	0	0	0	0	0	0	0	0	0	0
0	0	0	0	0	0	108	0	0	0	0	0	0	0	0	0	0	90	0	0	0	0	0	0	0	0	0
0	0	0	0	0	0	10	0	0	0	0	0	0	0	0	0	0	3	0	0	0	0	0	0	0	0	0
0	0	0	0	0	0	0	0	0	0	0	0	0	0	0	43	0	0	0	0	0	0	0	0	0	0	0
0	0	0	0	0	0	2	0	0	0	0	0	0	0	0	0	0	1	12	0	0	0	0	0	0	0	0
0	0	0	0	0	0	11	0	0	0	0	0	0	0	0	0	0	20	0	0	0	0	0	0	0	0	0
0	0	0	0	0	0	0	0	0	0	0	0	0	0	0	0	0	0	0	0	0	0	0	0	0	0	0
0	0	0	0	0	0	20	0	7	0	0	0	0	0	0	0	0	12	81	1	0	0	3	0	0	0	0
0	0	0	11	0	0	201	0	0	0	11	0	0	0	0	17	0	249	0	11	0	0	164	0	0	11	0
0	0	0	0	0	0	0	0	0	0	0	0	0	0	0	0	0	0	0	0	0	0	0	0	0	0	0
