# Supplementary material for: Protein structural domain-disease association prediction based on heterogeneous networks
Source: BMC Genomics. 2025 Apr 10;23(Suppl 6):869. doi: 10.1186/s12864-024-11117-0 (PMC11987217; doi:10.1186/s12864-024-11117-0)
Supplement: Supplementary file 2 — Additional file 2: The topological feature test set through RW normalization. [file 12864_2024_11117_MOESM2_ESM.csv]

Y	V2	V3	V4	V5	V6	V7	V8	V9	V10	V11	V12	V13	V14	V15	V16	V17	V18	V19	V20	V21	V22	V23	V24	V25	V26	V27	C2	C3	C4	C5	C6	C7	C8	C9	C10	C11	C12	C13	C14	C15	C16	C17	C18	C19	C20	C21	C22	C23	C24
1	0	0	0	0	1	0	0	0	0	0	0	0	0	0	4	0	0	0	0	0	0	0	2	0	0	0	0	0	0	0	0.125	0	0	0	0	0	0	0	0	0	0.0189573	0	0	0	0	0	0	0	0.00403226
1	0	0	1	0	1	0	0	0	0	2	0	0	0	0	0	0	0	0	0	0	0	6	2	0	0	0	0	0	0.00156006	0	0.01	0	0	0	0	0.0204082	0	0	0	0	0	0	0	0	0	0	0	0.00102058	0.0909091
1	0	0	0	0	0	0	0	0	0	0	0	0	0	0	64	0	0	0	2	0	0	0	0	0	0	0	0	0	0	0	0	0	0	0	0	0	0	0	0	0	0.0228083	0	0	0	0.00118835	0	0	0	0
1	0	0	5	0	0	6	1	0	0	64	1	2	3	1	0	1	5	85	4	1	0	3	0	0	8	0	0	0	0.0290698	0	0	0.000740192	1	0	0	0.0248351	0.00215054	0.333333	0.428571	0.00649351	0	0.00260417	0.000431034	0.00269996	0.0285714	0.00473934	0	0.00369004	0
1	0	0	0	0	0	0	2	0	0	0	0	0	2	0	0	0	0	0	0	0	0	0	0	0	0	0	0	0	0	0	0	0	0.222222	0	0	0	0	0	0.0869565	0	0	0	0	0	0	0	0	0	0
1	0	0	0	0	29	30	0	6	0	0	0	0	0	0	107	0	19	0	0	0	0	0	210	0	0	0	0	0	0	0	0.0935484	0.000124564	0	0.00032464	0	0	0	0	0	0	0.0234546	0	6.55E-05	0	0	0	0	0	0.134014
1	1	1	6	1	0	16	3	0	1	90	11	2	5	3	0	2	15	347	11	5	0	10	0	2	34	4	0.00395257	0.00480769	0.0184615	0.0196078	0	0.000633764	0.230769	0	0.0217391	0.0165047	0.00497738	0.0909091	0.147059	0.00649351	0	0.00186047	0.000715103	0.00423021	0.0226337	0.00857633	0	0.00319387	0
1	0	0	0	0	0	58	6	2	0	0	2	0	6	4	54	0	86	0	75	5	0	0	14	5	0	2	0	0	0	0	0	0.000241655	0.0606061	0.000163948	0	0	0.000137212	0	0.0495868	0.00236827	0.0119232	0	0.000292194	0	0.0194502	0.00204165	0	0	0.0184453
1	0	0	0	0	3	3	0	0	0	0	0	0	0	0	0	0	15	0	8	0	0	0	60	0	0	0	0	0	0	0	0.25	0.000958466	0	0	0	0	0	0	0	0	0	0	0.00394322	0	0.131148	0	0	0	0.170455
1	0	0	0	0	0	0	0	0	0	0	0	0	0	0	0	0	0	0	0	0	0	0	0	0	0	0	0	0	0	0	0	0	0	0	0	0	0	0	0	0	0	0	0	0	0	0	0	0	0
1	0	1	0	0	0	101	3	2	0	0	0	0	3	0	80	0	11	0	3	5	0	0	16	4	0	0	0	0.000810373	0	0	0	0.00028104	0.0769231	8.55E-05	0	0	0	0	0.047619	0	0.0137646	0	2.84E-05	0	0.000543577	0.0294118	0	0	0.0555556
1	0	0	0	0	0	0	1	0	0	0	0	0	1	0	0	0	0	0	0	0	0	0	0	0	0	0	0	0	0	0	0	0	1	0	0	0	0	0	0.5	0	0	0	0	0	0	0	0	0	0
1	0	0	0	0	2	0	0	0	0	0	0	0	0	0	0	0	0	0	0	0	0	0	8	0	0	0	0	0	0	0	0.4	0	0	0	0	0	0	0	0	0	0	0	0	0	0	0	0	0	0.363636
1	0	0	0	0	1	9	0	0	0	0	0	0	0	0	2	0	0	0	0	0	0	0	1	0	0	0	0	0	0	0	0.00917431	0.000314235	0	0	0	0	0	0	0	0	0.00310078	0	0	0	0	0	0	0	1
1	1	0	0	0	2	125	0	2	0	0	54	0	0	3	6	0	45	0	26	0	0	0	16	0	0	4	0.00276243	0	0	0	0.0869565	0.00283447	0	0.00107817	0	0	0.00402895	0	0	0.00761421	0.0105634	0	0.00124059	0	0.0401855	0	0	0	0.0162767
1	0	0	0	0	0	0	0	0	0	0	0	0	0	0	0	0	3	0	0	0	0	0	0	0	0	0	0	0	0	0	0	0	0	0	0	0	0	0	0	0	0	0	0.000437637	0	0	0	0	0	0
1	0	0	2	0	0	260	0	5	0	2	3	2	2	8	66	3	624	211	0	0	0	6	2	0	0	8	0	0	0.00121359	0	0	0.00234799	0	0.0019802	0	0.00302115	0.00409836	0.4	0.181818	0.0189125	0.023521	0.00197889	0.00259699	0.00237674	0	0	0	0.000560276	0.0833333
1	0	0	0	0	7	0	0	0	0	0	0	0	0	0	0	0	50	0	0	0	0	0	98	0	0	0	0	0	0	0	0.368421	0	0	0	0	0	0	0	0	0	0	0	0.00378644	0	0	0	0	0	0.368421
1	0	0	0	0	29	0	0	0	0	0	0	0	0	0	107	0	0	0	0	0	0	0	210	0	0	0	0	0	0	0	0.0935484	0	0	0	0	0	0	0	0	0	0.0234546	0	0	0	0	0	0	0	0.134014
1	1	1	1	0	0	31	1	4	0	7	3	1	2	5	0	6	15	193	2	4	1	10	0	2	1	7	0.00555556	0.00980392	0.00746269	0	0	0.0027938	1	0.00833333	0	0.00462657	0.00502513	0.5	0.125	0.0434783	0	0.0131004	0.00176015	0.00512712	0.00956938	0.0136054	0.03125	0.00704225	0
1	0	0	0	0	1	7	0	0	0	0	0	0	0	0	0	0	0	0	0	0	0	0	1	0	0	0	0	0	0	0	1	0.00878294	0	0	0	0	0	0	0	0	0	0	0	0	0	0	0	0	1
1	0	0	0	0	0	8	1	0	0	2	0	0	1	0	11	0	6	51	4	0	0	1	4	0	0	0	0	0	0	0	0	0.00149813	1	0	0	0.00218579	0	0	0.166667	0	0.0491071	0	0.000546498	0.00170272	0.0363636	0	0	0.00280899	0.0144928
1	0	0	0	0	0	44	7	0	0	0	1	0	7	0	0	0	10	0	1	0	0	0	0	0	0	0	0	0	0	0	0	0.00355613	0.0909091	0	0	0	8.75E-05	0	0.0714286	0	0	0	0.00226912	0	0.0136986	0	0	0	0
1	0	0	0	0	0	73	1	0	0	0	0	0	1	0	0	0	48	0	0	0	0	0	0	0	0	0	0	0	0	0	0	0.00226927	1	0	0	0	0	0	0.5	0	0	0	0.00132162	0	0	0	0	0	0
1	0	0	0	0	0	11	1	0	0	0	0	0	1	0	0	0	32	0	0	0	0	0	0	0	0	0	0	0	0	0	0	0.00240332	0.5	0	0	0	0	0	0.333333	0	0	0	0.00124611	0	0	0	0	0	0
1	0	0	0	0	0	2	0	0	0	0	0	0	0	0	0	0	4	0	0	0	0	0	0	0	0	0	0	0	0	0	0	0.000302389	0	0	0	0	0	0	0	0	0	0	0.000241342	0	0	0	0	0	0
1	0	0	0	0	0	7	1	0	0	0	0	0	1	0	0	0	49	0	0	0	0	0	0	0	0	0	0	0	0	0	0	0.00125448	0.5	0	0	0	0	0	0.2	0	0	0	0.00331686	0	0	0	0	0	0
1	0	0	1	0	1	0	0	0	0	0	0	0	0	0	1	0	0	0	0	0	0	5	2	0	0	0	0	0	0.00869565	0	0.5	0	0	0	0	0	0	0	0	0	0.00970874	0	0	0	0	0	0	0.00544662	0.125
1	0	0	0	0	0	0	0	0	0	0	0	0	0	0	4	0	0	0	0	0	0	0	90	0	0	0	0	0	0	0	0	0	0	0	0	0	0	0	0	0	0.00930233	0	0	0	0	0	0	0	0.114796
1	0	0	0	0	0	0	1	0	0	0	0	0	1	0	2	0	0	0	0	0	0	0	0	0	0	0	0	0	0	0	0	0	0.333333	0	0	0	0	0	0.333333	0	0.00399202	0	0	0	0	0	0	0	0
1	0	0	0	0	1	0	0	0	0	0	0	0	0	0	3	0	0	0	0	0	0	0	1	0	0	0	0	0	0	0	0.142857	0	0	0	0	0	0	0	0	0	0.0027959	0	0	0	0	0	0	0	1
1	0	0	0	0	0	53	3	0	0	0	0	0	3	0	2	0	71	0	3	0	0	0	0	0	0	0	0	0	0	0	0	0.000836147	0.333333	0	0	0	0	0	0.25	0	0.00241838	0	0.00134335	0	0.00324324	0	0	0	0
1	0	0	0	0	0	0	0	0	0	0	0	0	0	0	0	0	0	0	1	0	0	0	0	0	0	0	0	0	0	0	0	0	0	0	0	0	0	0	0	0	0	0	0	0	0.00471698	0	0	0	0
1	0	0	0	0	9	0	0	0	0	0	0	0	0	0	9	0	0	0	0	0	0	0	9	0	0	0	0	0	0	0	0.0927835	0	0	0	0	0	0	0	0	0	0.00541516	0	0	0	0	0	0	0	0.155172
1	0	0	1	0	0	211	0	14	0	14	20	0	0	0	14	20	119	631	0	0	0	71	0	0	0	0	0	0	0.000996016	0	0	0.00320878	0	0.00186121	0	0.00775194	0.00423729	0	0	0	0.00933956	0.0143266	0.00126393	0.00616849	0	0	0	0.0101646	0
1	0	0	0	0	2	0	3	0	0	0	0	0	3	0	84	0	0	0	0	2	0	0	114	0	0	0	0	0	0	0	0.013245	0	0.25	0	0	0	0	0	0.333333	0	0.0549379	0	0	0	0	0.00166389	0	0	0.0840708
1	0	0	0	0	0	14	4	0	0	0	0	0	4	0	0	0	4	0	0	0	0	0	0	0	0	0	0	0	0	0	0	0.00275645	0.2	0	0	0	0	0	0.1	0	0	0	0.00066324	0	0	0	0	0	0
1	0	0	0	0	7	0	0	0	0	0	0	0	0	0	118	0	0	0	4	0	0	0	151	0	0	0	0	0	0	0	0.0225806	0	0	0	0	0	0	0	0	0	0.0258658	0	0	0	0.00105569	0	0	0	0.0963625
1	0	0	0	0	1	0	2	0	0	0	0	0	2	0	0	0	0	0	0	0	0	0	2	0	0	0	0	0	0	0	0.5	0	1	0	0	0	0	0	0.5	0	0	0	0	0	0	0	0	0	0.5
1	0	0	0	0	1	0	0	0	0	0	0	0	0	0	0	0	0	0	0	0	0	0	1	0	0	0	0	0	0	0	1	0	0	0	0	0	0	0	0	0	0	0	0	0	0	0	0	0	1
1	0	0	0	0	0	0	1	0	0	0	0	0	1	0	2	0	0	0	1	0	0	0	0	0	0	0	0	0	0	0	0	0	1	0	0	0	0	0	0.5	0	0.0057971	0	0	0	0.00625	0	0	0	0
1	0	0	0	0	0	0	0	0	0	0	0	0	0	0	0	0	0	0	0	0	0	0	0	0	0	0	0	0	0	0	0	0	0	0	0	0	0	0	0	0	0	0	0	0	0	0	0	0	0
1	0	0	0	0	0	0	0	0	0	0	0	0	0	0	0	0	0	0	0	0	0	0	0	0	0	0	0	0	0	0	0	0	0	0	0	0	0	0	0	0	0	0	0	0	0	0	0	0	0
1	0	0	0	0	14	0	6	0	0	0	0	0	6	0	19	0	0	0	15	0	0	0	72	0	0	0	0	0	0	0	0.222222	0	0.333333	0	0	0	0	0	0.25	0	0.108571	0	0	0	0.0710901	0	0	0	0.275862
1	0	0	0	0	19	0	3	0	0	0	0	0	3	0	20	0	0	0	0	2	0	0	63	0	0	0	0	0	0	0	0.147287	0	0.5	0	0	0	0	0	0.333333	0	0.0214592	0	0	0	0	0.00166389	0	0	0.0443038
1	0	0	0	0	0	1	4	0	0	0	0	0	4	0	0	0	0	0	0	0	0	0	0	0	0	0	0	0	0	0	0	0.000105843	0.166667	0	0	0	0	0	0.142857	0	0	0	0	0	0	0	0	0	0
1	0	0	0	0	0	58	6	2	0	0	2	0	6	4	54	0	86	0	75	5	0	0	14	5	0	2	0	0	0	0	0	0.000241655	0.0606061	0.000163948	0	0	0.000137212	0	0.0495868	0.00236827	0.0119232	0	0.000292194	0	0.0194502	0.00204165	0	0	0.0184453
1	0	0	0	0	0	58	6	2	0	0	2	0	6	4	54	0	86	0	75	5	0	0	14	5	0	2	0	0	0	0	0	0.000241655	0.0606061	0.000163948	0	0	0.000137212	0	0.0495868	0.00236827	0.0119232	0	0.000292194	0	0.0194502	0.00204165	0	0	0.0184453
1	1	1	1	0	2	11	2	2	0	1	3	0	2	2	0	6	2	11	0	2	0	3	4	0	1	2	0.00591716	0.0144928	0.0123457	0	0.5	0.00745257	1	0.00591716	0	0.00980392	0.025641	0	0.5	0.01	0	0.0102389	0.00347222	0.000415345	0	0.00716846	0	0.03	0.5
1	0	0	0	0	1	0	0	0	0	0	0	0	0	0	1	0	0	0	0	0	0	0	1	0	0	0	0	0	0	0	1	0	0	0	0	0	0	0	0	0	0.00133511	0	0	0	0	0	0	0	0.142857
1	0	0	1	0	0	3	0	0	0	4	3	3	3	2	72	3	15	35	7	3	0	0	2	0	0	2	0	0	0.00132275	0	0	7.70E-05	0	0	0	0.00913242	0.0285714	0.15	0.111111	0.0224719	0.0524017	0.00570342	0.000132904	0.00206477	0.0146138	0.0107143	0	0	0.00694444
1	0	0	0	0	0	8	0	0	0	0	0	0	0	0	0	0	0	0	0	0	0	0	0	0	0	0	0	0	0	0	0	0.00102367	0	0	0	0	0	0	0	0	0	0	0	0	0	0	0	0	0
1	0	1	0	0	6	12	5	2	0	0	0	0	5	0	7	0	64	0	5	6	0	0	66	10	0	2	0	0.027027	0	0	0.2	0.00200904	0.5	0.00148038	0	0	0	0	0.185185	0	0.0201729	0	0.00421191	0	0.0337838	0.0240964	0	0	0.188034
1	0	0	0	0	0	0	0	0	0	0	0	0	0	0	0	0	0	0	0	0	0	0	0	0	0	0	0	0	0	0	0	0	0	0	0	0	0	0	0	0	0	0	0	0	0	0	0	0	0
1	0	0	0	0	1	0	0	0	0	0	0	0	0	0	2	0	0	0	0	0	0	0	1	0	0	0	0	0	0	0	1	0	0	0	0	0	0	0	0	0	0.00687285	0	0	0	0	0	0	0	1
1	1	4	0	0	0	530	5	28	0	0	16	0	5	9	116	0	977	0	26	28	0	0	0	24	0	7	0.00146199	0.00038208	0	0	0	0.000947566	0.0252525	0.00166192	0	0	0.00396629	0	0.111111	0.00969828	0.0143529	0	0.00159762	0	0.00348152	0.0220994	0	0	0
1	0	0	0	0	1	0	0	0	0	0	0	0	0	0	3	0	0	0	4	0	0	0	2	0	0	0	0	0	0	0	0.125	0	0	0	0	0	0	0	0	0	0.0106762	0	0	0	0.0238095	0	0	0	0.5
1	0	0	0	0	2	4	2	0	0	0	0	0	2	0	2	0	4	0	0	0	0	0	6	0	0	0	0	0	0	0	0.333333	0.00150602	0.5	0	0	0	0	0	0.333333	0	0.0153846	0	0.000607718	0	0	0	0	0	0.166667
1	0	0	0	0	0	150	0	12	0	0	0	0	0	0	52	0	182	0	0	0	0	0	0	0	0	0	0	0	0	0	0	0.000741917	0	0.000475455	0	0	0	0	0	0	0.0119458	0	0.000601514	0	0	0	0	0	0
1	0	0	0	0	0	0	2	0	0	0	0	0	2	0	2	0	0	0	8	0	0	0	0	0	0	0	0	0	0	0	0	0	0.181818	0	0	0	0	0	0.0869565	0	0.00540541	0	0	0	0.040404	0	0	0	0
1	0	0	0	0	2	0	0	0	0	2	0	0	0	0	0	0	3	84	0	0	0	1	8	0	0	0	0	0	0	0	0.4	0	0	0	0	0.00533333	0	0	0	0	0	0	0.000287908	0.00131238	0	0	0	0.00192308	0.4
1	0	0	0	0	0	7	0	0	0	0	0	0	0	0	0	0	1	0	0	0	0	0	0	0	0	0	0	0	0	0	0	0.000255885	0	0	0	0	0	0	0	0	0	0	2.57E-05	0	0	0	0	0	0
1	0	0	0	0	0	108	1	9	0	0	0	0	1	0	10	0	128	0	0	0	0	0	0	0	0	2	0	0	0	0	0	0.00094465	0.333333	0.000981568	0	0	0	0	0.0714286	0	0.00569801	0	0.00102564	0	0	0	0	0	0
1	0	0	0	0	0	0	7	0	0	0	0	0	7	0	0	0	0	0	1	0	0	0	0	0	0	0	0	0	0	0	0	0	0.0909091	0	0	0	0	0	0.0714286	0	0	0	0	0	0.0136986	0	0	0	0
1	0	0	0	0	0	0	0	0	0	0	0	0	0	0	0	0	0	0	0	0	0	0	0	0	0	0	0	0	0	0	0	0	0	0	0	0	0	0	0	0	0	0	0	0	0	0	0	0	0
1	0	0	0	0	0	0	1	0	0	0	0	0	1	0	116	0	0	0	29	1	0	0	1	1	0	0	0	0	0	0	0	0	0.0666667	0	0	0	0	0	0.04	0	0.0233307	0	0	0	0.00726817	0.000834725	0	0	0.00152905
1	0	0	0	0	10	0	0	0	0	0	0	0	0	0	0	0	0	0	0	0	0	0	396	0	0	0	0	0	0	0	0.47619	0	0	0	0	0	0	0	0	0	0	0	0	0	0	0	0	0	0.415094
1	0	0	0	0	0	0	0	0	0	0	0	0	0	0	0	0	0	0	0	0	0	0	0	0	0	0	0	0	0	0	0	0	0	0	0	0	0	0	0	0	0	0	0	0	0	0	0	0	0
1	0	0	0	0	0	31	1	0	0	0	0	0	1	0	0	0	1	0	0	0	0	0	0	0	0	0	0	0	0	0	0	0.00178726	1	0	0	0	0	0	0.5	0	0	0	0.000269833	0	0	0	0	0	0
1	3	5	6	0	2	167	2	26	0	5	6	0	2	14	15	9	99	194	18	14	1	18	8	14	7	7	0.00840336	0.0113379	0.00694444	0	0.0168067	0.0029419	0.285714	0.00997698	0	0.00362845	0.00916031	0	0.125	0.0648148	0.0154004	0.0119205	0.00188467	0.0026599	0.0207135	0.0255942	0.00325733	0.00299302	0.1
1	0	0	0	0	2	0	0	0	0	0	0	0	0	0	0	0	3	0	0	0	0	0	8	0	0	0	0	0	0	0	0.4	0	0	0	0	0	0	0	0	0	0	0	0.000287908	0	0	0	0	0	0.4
1	0	0	0	0	0	29	1	0	0	0	0	0	1	0	0	0	24	0	0	0	0	0	0	0	0	0	0	0	0	0	0	0.00139222	0.5	0	0	0	0	0	0.333333	0	0	0	0.00107831	0	0	0	0	0	0
1	0	0	0	0	0	0	3	0	0	0	0	0	3	0	0	0	0	0	2	0	0	0	0	0	0	0	0	0	0	0	0	0	0.25	0	0	0	0	0	0.1875	0	0	0	0	0	0.00900901	0	0	0	0
1	0	0	14	0	0	57	0	0	0	62	1	1	1	0	5	1	8	209	0	0	2	44	0	0	0	0	0	0	0.0151515	0	0	0.000669093	0	0	0	0.0279279	0.004	1	0.0769231	0	0.00431034	0.002079	9.03E-05	0.00634121	0	0	0.00430108	0.0053652	0
1	0	0	0	0	0	0	8	0	0	0	0	0	8	48	0	0	0	0	6	35	0	0	0	35	0	0	0	0	0	0	0	0	0.1	0	0	0	0	0	0.028169	0.0184473	0	0	0	0	0.0164384	0.00563244	0	0	0
1	3	3	0	0	24	267	4	79	0	0	14	0	4	30	35	0	272	0	50	53	0	0	120	42	0	21	0.00300601	0.000451128	0	0	0.107623	0.00153638	0.031746	0.00249416	0	0	0.00179695	0	0.0952381	0.0263852	0.0174738	0	0.00165959	0	0.0224417	0.0212851	0	0	0.0681044
1	0	0	0	0	7	2	0	0	0	0	0	0	0	0	0	0	1	0	0	0	0	0	7	0	0	0	0	0	0	0	0.118644	0.000198373	0	0	0	0	0	0	0	0	0	0	0.000111272	0	0	0	0	0	0.107692
1	0	0	0	0	0	0	0	0	0	0	0	0	0	0	0	0	0	0	0	0	0	0	0	0	0	0	0	0	0	0	0	0	0	0	0	0	0	0	0	0	0	0	0	0	0	0	0	0	0
1	2	2	1	1	0	29	2	0	1	2	5	0	2	4	0	2	28	123	1	4	0	1	0	2	2	4	0.00793651	0.0121212	0.00287356	0.0833333	0	0.000760038	0.4	0	0.0909091	0.000848536	0.00588928	0	0.333333	0.0201005	0	0.002886	0.000956219	0.0019434	0.00240964	0.0100251	0	0.000323102	0
1	0	0	0	0	2	0	0	0	0	0	0	0	0	0	7	0	0	0	0	0	0	0	4	0	0	0	0	0	0	0	0.0246914	0	0	0	0	0	0	0	0	0	0.00297619	0	0	0	0	0	0	0	1
1	3	3	1	0	24	295	4	81	0	2	14	0	4	30	35	0	305	306	48	53	0	1	120	42	5	22	0.00300601	0.000451128	0.000538503	0	0.107623	0.0016975	0.031746	0.0025573	0	0.000366905	0.00179695	0	0.0952381	0.0263852	0.0174738	0	0.00186094	0.00068419	0.021544	0.0212851	0	6.85E-05	0.0681044
1	0	0	0	0	3	0	0	0	0	0	0	0	0	0	0	0	0	0	0	0	0	0	3	0	0	0	0	0	0	0	1	0	0	0	0	0	0	0	0	0	0	0	0	0	0	0	0	0	1
1	0	0	0	0	0	2	0	0	0	0	0	0	0	0	86	0	9	0	0	0	0	0	0	0	0	0	0	0	0	0	0	1.39E-05	0	0	0	0	0	0	0	0	0.0258802	0	3.60E-05	0	0	0	0	0	0
1	0	0	0	0	1	0	0	0	0	0	0	0	0	0	0	0	0	0	2	0	0	0	2	0	0	0	0	0	0	0	0.01	0	0	0	0	0	0	0	0	0	0	0	0	0	0.00258398	0	0	0	0.0909091
1	0	0	0	0	1	50	0	0	0	0	0	0	0	0	0	0	113	0	0	0	0	0	2	0	0	0	0	0	0	0	0.333333	0.00145548	0	0	0	0	0	0	0	0	0	0	0.0025143	0	0	0	0	0	0.05
1	0	0	0	0	6	10	5	2	0	0	0	0	5	0	2	0	44	0	0	6	0	0	66	0	0	2	0	0	0	0	0.2	0.000679394	0.5	0.00148038	0	0	0	0	0.185185	0	0.0060423	0	0.00269097	0	0	0.0240964	0	0	0.188034
1	0	0	0	0	10	0	0	0	0	0	0	0	0	0	0	0	0	0	0	0	0	0	396	0	0	0	0	0	0	0	0.47619	0	0	0	0	0	0	0	0	0	0	0	0	0	0	0	0	0	0.415094
1	0	0	0	0	0	0	0	0	0	0	0	0	0	0	8	0	0	0	0	0	0	0	0	0	0	0	0	0	0	0	0	0	0	0	0	0	0	0	0	0	0.00467563	0	0	0	0	0	0	0	0
1	0	0	0	0	2	0	0	0	0	0	0	0	0	0	0	0	0	0	0	0	0	0	4	0	0	0	0	0	0	0	1	0	0	0	0	0	0	0	0	0	0	0	0	0	0	0	0	0	1
1	0	0	0	0	0	0	0	0	0	0	0	0	0	0	0	0	0	0	0	0	0	0	0	0	0	0	0	0	0	0	0	0	0	0	0	0	0	0	0	0	0	0	0	0	0	0	0	0	0
1	2	2	0	0	0	15	3	0	0	0	32	0	3	8	0	0	7	0	3	8	0	0	0	6	0	8	0.0034662	0.003663	0	0	0	0.00211894	0.25	0	0	0	0.00207671	0	0.115385	0.0118168	0	0	0.000423114	0	0.0365854	0.00501882	0	0	0
1	0	0	0	0	1	50	0	0	0	0	0	0	0	0	0	0	113	0	0	0	0	0	2	0	0	0	0	0	0	0	0.05	0.00145548	0	0	0	0	0	0	0	0	0	0	0.0025143	0	0	0	0	0	0.333333
1	0	0	0	0	1	0	2	0	0	0	0	0	2	0	0	0	0	0	0	0	0	0	2	0	0	0	0	0	0	0	0.333333	0	0.666667	0	0	0	0	0	0.4	0	0	0	0	0	0	0	0	0	0.00282486
1	0	0	0	0	0	0	0	0	0	0	0	0	0	0	0	0	0	0	0	0	0	0	0	0	0	0	0	0	0	0	0	0	0	0	0	0	0	0	0	0	0	0	0	0	0	0	0	0	0
1	0	0	1	0	0	0	0	0	0	0	0	0	0	0	0	0	4	8	0	0	0	1	0	0	0	0	0	0	0.00409836	0	0	0	0	0	0	0	0	0	0	0	0	0	0.000143477	0.000808244	0	0	0	0.000809717	0
1	0	0	0	0	4	0	0	0	0	0	0	0	0	0	0	0	0	0	0	0	0	0	16	0	0	0	0	0	0	0	1	0	0	0	0	0	0	0	0	0	0	0	0	0	0	0	0	0	1
1	0	0	0	0	3	2	2	0	0	0	0	0	2	0	0	0	0	0	0	0	0	0	6	0	0	0	0	0	0	0	0.5	0.000785855	1	0	0	0	0	0	0.5	0	0	0	0	0	0	0	0	0	0.0405405
1	0	0	0	0	0	0	2	0	0	0	0	0	2	0	0	0	0	0	0	0	0	0	0	0	0	0	0	0	0	0	0	0	0.5	0	0	0	0	0	0.25	0	0	0	0	0	0	0	0	0	0
1	0	0	0	0	6	10	5	2	0	0	0	0	5	0	2	0	44	0	0	6	0	0	66	0	0	2	0	0	0	0	0.2	0.000679394	0.5	0.00148038	0	0	0	0	0.185185	0	0.0060423	0	0.00269097	0	0	0.0240964	0	0	0.188034
1	0	0	0	0	0	43	7	0	0	0	1	0	7	0	0	0	10	0	1	0	0	0	0	0	0	0	0	0	0	0	0	0.00347531	0.0909091	0	0	0	8.75E-05	0	0.0714286	0	0	0	0.00226912	0	0.0136986	0	0	0	0
1	0	0	0	0	2	0	0	0	0	0	0	0	0	0	0	0	0	0	0	0	0	0	8	0	0	0	0	0	0	0	0.4	0	0	0	0	0	0	0	0	0	0	0	0	0	0	0	0	0	0.363636
1	0	0	0	0	0	1	4	0	0	0	0	0	4	0	0	0	0	0	0	0	0	0	0	0	0	0	0	0	0	0	0	0.000105843	0.166667	0	0	0	0	0	0.142857	0	0	0	0	0	0	0	0	0	0
1	0	0	0	0	0	0	0	0	0	0	0	0	0	0	0	0	0	0	0	0	0	0	0	0	0	0	0	0	0	0	0	0	0	0	0	0	0	0	0	0	0	0	0	0	0	0	0	0	0
1	0	0	0	0	1	0	0	0	0	0	0	0	0	0	3	0	0	0	0	0	0	0	1	0	0	0	0	0	0	0	1	0	0	0	0	0	0	0	0	0	0.0107914	0	0	0	0	0	0	0	1
1	0	0	0	0	0	14	0	0	0	0	0	0	0	0	0	0	2	0	0	0	0	0	0	0	0	0	0	0	0	0	0	0.00251121	0	0	0	0	0	0	0	0	0	0	0.00469484	0	0	0	0	0	0
1	0	0	0	0	0	0	0	0	0	0	0	0	0	0	18	0	0	0	0	0	0	0	0	0	0	0	0	0	0	0	0	0	0	0	0	0	0	0	0	0	0.00892857	0	0	0	0	0	0	0	0
1	0	0	0	0	0	7	1	0	0	0	0	0	1	0	0	0	54	0	0	0	0	0	0	0	0	0	0	0	0	0	0	0.00125448	0.5	0	0	0	0	0	0.2	0	0	0	0.00365532	0	0	0	0	0	0
1	1	1	0	0	1	77	2	1	0	0	3	0	2	14	0	0	39	0	2	8	0	0	5	6	0	2	0.00156986	0.00338983	0	0	0.2	0.00279888	0.222222	0.00156986	0	0	0.00409836	0	0.181818	0.0154185	0	0	0.00219755	0	0.00530504	0.00451467	0	0	0.0409836
1	1	1	0	1	0	9	1	0	1	7	6	0	1	1	0	1	2	69	1	1	0	2	0	0	5	1	0.00806452	0.0114943	0	0.0909091	0	0.000892503	1	0	0.111111	0.00684932	0.00588813	0	0.5	0.00787402	0	0.00206612	0.000233454	0.00148508	0.00534759	0.003125	0	0.00215285	0
1	0	0	0	0	0	0	0	0	0	0	0	0	0	0	8	0	0	0	0	0	0	0	0	0	0	0	0	0	0	0	0	0	0	0	0	0	0	0	0	0	0.0042735	0	0	0	0	0	0	0	0
1	0	0	0	0	7	0	0	0	0	0	0	0	0	0	0	0	50	0	0	0	0	0	98	0	0	0	0	0	0	0	0.368421	0	0	0	0	0	0	0	0	0	0	0	0.00378644	0	0	0	0	0	0.368421
1	0	0	0	0	2	0	0	0	0	0	0	0	0	0	0	0	0	0	0	0	0	0	4	0	0	0	0	0	0	0	1	0	0	0	0	0	0	0	0	0	0	0	0	0	0	0	0	0	1
1	0	0	0	0	0	0	0	0	0	0	0	0	0	0	6	0	0	0	0	0	0	0	0	0	0	0	0	0	0	0	0	0	0	0	0	0	0	0	0	0	0.0103806	0	0	0	0	0	0	0	0
1	0	0	1	0	0	10	0	0	0	2	0	0	0	0	0	0	25	1	0	0	0	1	0	0	0	0	0	0	0.00434783	0	0	0.000811359	0	0	0	0.0097561	0	0	0	0	0	0	0.00174447	0.00039185	0	0	0	0.000733138	0
1	0	0	0	0	1	6	2	0	0	0	0	0	2	0	0	0	4	0	0	0	0	0	2	0	0	0	0	0	0	0	0.015873	8.46E-05	0.222222	0	0	0	0	0	0.5	0	0	0	5.45E-05	0	0	0	0	0	0.5
1	0	0	0	0	1	0	0	0	0	0	0	0	0	0	0	0	0	0	0	0	0	0	1	0	0	0	0	0	0	0	1	0	0	0	0	0	0	0	0	0	0	0	0	0	0	0	0	0	1
1	0	0	0	0	12	0	7	0	0	0	0	0	7	2	20	0	0	0	15	1	0	0	78	1	0	0	0	0	0	0	0.333333	0	0.25	0	0	0	0	0	0.155556	0.00364299	0.08	0	0	0	0.0403226	0.00136426	0	0	0.165254
1	0	0	0	0	0	44	7	0	0	0	1	0	7	0	0	0	10	0	1	0	0	0	0	0	0	0	0	0	0	0	0	0.00355613	0.0909091	0	0	0	8.75E-05	0	0.0714286	0	0	0	0.00226912	0	0.0136986	0	0	0	0
1	3	1	3	0	2	51	2	8	0	8	5	0	2	14	3	12	47	247	4	14	2	13	8	2	3	7	0.00840336	0.0121951	0.00591716	0	0.1	0.00152699	0.333333	0.00898876	0	0.00580552	0.00763359	0	0.125	0.0648148	0.00490998	0.015894	0.00124977	0.00338658	0.00761905	0.0255942	0.0357143	0.00364452	0.0168067
1	0	0	0	0	0	0	2	0	0	0	0	0	2	0	6	0	0	0	0	0	0	0	0	0	0	0	0	0	0	0	0	0	0.5	0	0	0	0	0	0.333333	0	0.00761421	0	0	0	0	0	0	0	0
1	0	0	0	0	0	58	6	2	0	0	2	0	6	4	54	0	86	0	75	5	0	0	14	5	0	2	0	0	0	0	0	0.000241655	0.0606061	0.000163948	0	0	0.000137212	0	0.0495868	0.00236827	0.0119232	0	0.000292194	0	0.0194502	0.00204165	0	0	0.0184453
1	0	0	0	0	2	0	0	0	0	0	0	0	0	0	0	0	0	0	0	0	0	0	4	0	0	0	0	0	0	0	0.285714	0	0	0	0	0	0	0	0	0	0	0	0	0	0	0	0	0	0.142857
1	0	0	0	0	3	3	0	0	0	0	0	0	0	0	0	0	15	0	8	0	0	0	60	0	0	0	0	0	0	0	0.25	0.000958466	0	0	0	0	0	0	0	0	0	0	0.00394322	0	0.131148	0	0	0	0.170455
1	1	1	0	0	0	38	3	0	0	0	16	0	3	1	6	0	42	0	7	1	0	0	36	0	0	9	0.003003	0.00420168	0	0	0	0.00193838	0.107143	0	0	0	0.00972054	0	0.0666667	0.00182149	0.024	0	0.00228298	0	0.0188172	0.00136426	0	0	0.0762712
1	0	0	1	0	0	8	0	0	0	84	20	6	6	10	2	20	5	1395	2	38	0	2	54	0	0	12	0	0	0.0625	0	0	0.00463231	0	0	0	0.0230579	0.00675447	0.0422535	0.24	0.0209205	0.153846	0.00862813	0.00269107	0.00958144	0.111111	0.0317195	0	0.0263158	0.0597345
1	0	0	0	0	0	0	1	0	0	0	0	0	1	0	0	0	0	0	0	0	0	0	0	0	0	0	0	0	0	0	0	0	0.5	0	0	0	0	0	0.333333	0	0	0	0	0	0	0	0	0	0
1	0	0	0	0	1	0	0	0	0	0	0	0	0	0	3	0	0	0	0	0	0	0	1	0	0	0	0	0	0	0	0.142857	0	0	0	0	0	0	0	0	0	0.00607287	0	0	0	0	0	0	0	1
1	0	0	0	0	0	3	2	0	0	0	0	0	2	0	0	0	0	0	0	0	0	0	0	0	0	0	0	0	0	0	0	0.000328803	0.5	0	0	0	0	0	0.333333	0	0	0	0	0	0	0	0	0	0
1	4	4	3	0	24	497	4	109	1	5	14	0	4	28	59	28	552	739	74	53	2	125	120	50	25	25	0.00400802	0.00058326	0.00094518	0	0.0888889	0.00181622	0.03125	0.00315202	0.00471698	0.000917263	0.00179695	0	0.0952381	0.0246262	0.0157923	0.00490712	0.00190128	0.00165234	0.0204816	0.0212851	0.00101989	0.00515975	0.0785855
1	0	0	0	0	24	0	0	0	0	0	0	0	0	0	0	0	0	0	0	0	0	0	368	0	0	0	0	0	0	0	0.436364	0	0	0	0	0	0	0	0	0	0	0	0	0	0	0	0	0	0.41535
1	0	0	0	0	0	0	2	0	0	0	0	0	2	0	0	0	0	0	0	0	0	0	0	0	0	0	0	0	0	0	0	0	0.5	0	0	0	0	0	0.25	0	0	0	0	0	0	0	0	0	0
1	1	0	0	0	2	680	6	25	0	0	54	0	6	5	66	0	503	0	185	5	0	0	18	5	0	10	0.000909918	0	0	0	0.00793651	0.00283319	0.0606061	0.00204935	0	0	0.00370472	0	0.0495868	0.00296033	0.0145728	0	0.001709	0	0.0479772	0.00204165	0	0	0.0237154
1	1	1	1	0	0	53	3	0	0	3	32	0	3	5	0	0	5	28	3	5	0	0	0	4	3	7	0.00319489	0.00381679	0.00395257	0	0	0.00206959	0.25	0	0	0.000727626	0.00454223	0	0.0789474	0.0132626	0	0	0.000259592	0.00011552	0.00857143	0.0050813	0	0	0
1	0	0	0	0	46	0	0	0	0	0	0	0	0	0	2	0	0	0	0	0	0	0	324	0	0	0	0	0	0	0	0.340741	0	0	0	0	0	0	0	0	0	0.00431965	0	0	0	0	0	0	0	0.446281
1	0	0	0	0	2	2	6	0	0	0	0	0	6	0	1	0	0	0	0	0	0	0	16	0	0	0	0	0	0	0	0.1	5.69E-05	0.333333	0	0	0	0	0	0.230769	0	0.00223214	0	0	0	0	0	0	0	0.0216216
1	0	0	0	0	2	5	6	0	0	0	0	0	6	0	13	0	0	0	0	0	0	0	16	0	0	0	0	0	0	0	0.0113636	2.75E-05	0.285714	0	0	0	0	0	0.230769	0	0.00514037	0	0	0	0	0	0	0	0.137931
1	1	0	55	0	10	704	6	24	0	123	54	0	6	9	112	124	788	5074	58	10	1	798	24	5	51	20	0.000909918	0	0.0156606	0	0.0396825	0.00293319	0.0606061	0.00196737	0	0.014309	0.00370472	0	0.0495868	0.0053286	0.0247295	0.0304668	0.00267731	0.0166826	0.0150415	0.0040833	0.000881834	0.030787	0.0316206
1	0	0	0	0	7	11	0	0	0	0	0	0	0	0	2	0	0	0	0	0	0	0	284	0	0	0	0	0	0	0	0.152174	0.00142358	0	0	0	0	0	0	0	0	0.00692042	0	0	0	0	0	0	0	0.114887
1	2	0	0	0	2	51	2	6	0	0	5	0	2	16	3	0	32	0	10	14	0	0	8	4	0	5	0.00560224	0	0	0	0.1	0.00152699	0.333333	0.00674157	0	0	0.00763359	0	0.125	0.0740741	0.00490998	0	0.000850905	0	0.0190476	0.0255942	0	0	0.0168067
1	0	0	0	0	28	11	0	4	0	0	0	0	0	0	1	0	0	0	0	0	0	0	200	0	0	0	0	0	0	0	0.147368	0.000299507	0	0.000416536	0	0	0	0	0	0	0.00243902	0	0	0	0	0	0	0	0.105485
1	0	0	0	0	0	14	4	0	0	0	0	0	4	0	0	0	4	0	0	0	0	0	0	0	0	0	0	0	0	0	0	0.00275645	0.2	0	0	0	0	0	0.1	0	0	0	0.00066324	0	0	0	0	0	0
1	0	0	0	0	12	0	0	0	0	0	0	0	0	0	0	0	0	0	0	0	0	0	392	0	0	0	0	0	0	0	0.461538	0	0	0	0	0	0	0	0	0	0	0	0	0	0	0	0	0	0.415254
1	0	0	0	0	0	0	0	0	0	0	0	0	0	0	0	0	0	0	0	0	0	0	0	0	0	0	0	0	0	0	0	0	0	0	0	0	0	0	0	0	0	0	0	0	0	0	0	0	0
1	0	0	0	0	0	1	3	0	0	1	0	0	3	2	6	0	0	32	7	1	0	0	36	1	1	0	0	0	0	0	0	5.10E-05	0.107143	0	0	0.00067659	0	0	0.0666667	0.00364299	0.024	0	0	0.000323151	0.0188172	0.00136426	0	0	0.0762712
1	0	0	0	0	0	0	0	0	0	0	0	0	0	0	0	0	0	0	0	0	0	0	0	0	0	0	0	0	0	0	0	0	0	0	0	0	0	0	0	0	0	0	0	0	0	0	0	0	0
1	0	0	0	0	7	0	0	0	0	0	0	0	0	0	0	0	0	0	0	0	0	0	98	0	0	0	0	0	0	0	0.368421	0	0	0	0	0	0	0	0	0	0	0	0	0	0	0	0	0	0.368421
1	0	0	0	0	10	0	0	0	0	0	0	0	0	0	0	0	0	0	0	0	0	0	396	0	0	0	0	0	0	0	0.47619	0	0	0	0	0	0	0	0	0	0	0	0	0	0	0	0	0	0.415094
1	1	3	10	1	1	75	6	17	2	6	4	2	8	4	59	2	212	91	75	7	1	31	14	4	12	11	0.000909918	0.00338983	0.00284738	0.0105263	0.00396825	0.000312484	0.0606061	0.00139356	0.04	0.000697999	0.000274424	0.1	0.0661157	0.00236827	0.0130272	0.0004914	0.000720292	0.000299194	0.0194502	0.00285831	0.000881834	0.00119599	0.0184453
1	0	0	0	0	0	0	3	0	0	0	0	0	3	0	0	0	0	0	2	0	0	0	0	0	0	0	0	0	0	0	0	0	0.25	0	0	0	0	0	0.1875	0	0	0	0	0	0.00900901	0	0	0	0
1	0	0	0	0	0	0	0	0	0	0	0	0	0	0	0	0	0	0	5	0	0	0	0	0	0	0	0	0	0	0	0	0	0	0	0	0	0	0	0	0	0	0	0	0	0.014245	0	0	0	0
1	0	0	0	0	1	18	2	0	0	0	0	0	2	0	0	0	8	0	0	0	0	0	2	0	0	0	0	0	0	0	0.0555556	0.00274558	1	0	0	0	0	0	0.1	0	0	0	0.00078064	0	0	0	0	0	0.0555556
1	0	0	0	0	0	0	1	0	0	0	0	0	1	0	4	0	0	0	0	0	0	0	0	0	0	0	0	0	0	0	0	0	0.0625	0	0	0	0	0	0.5	0	0.00524934	0	0	0	0	0	0	0	0
1	0	0	0	0	0	0	0	0	0	0	0	0	0	0	0	0	0	0	0	0	0	0	0	0	0	0	0	0	0	0	0	0	0	0	0	0	0	0	0	0	0	0	0	0	0	0	0	0	0
1	0	0	0	0	2	91	3	0	0	0	0	0	3	0	84	0	56	0	0	2	0	0	114	0	0	0	0	0	0	0	0.013245	0.00176032	0.25	0	0	0	0	0	0.333333	0	0.0549379	0	0.00045473	0	0	0.00166389	0	0	0.0840708
1	1	1	0	0	1	74	2	1	0	0	3	0	2	14	0	0	39	0	2	8	0	0	5	6	0	2	0.00156986	0.00338983	0	0	0.2	0.00268983	0.222222	0.00156986	0	0	0.00409836	0	0.181818	0.0154185	0	0	0.00219755	0	0.00530504	0.00451467	0	0	0.0409836
1	0	0	0	0	0	0	0	0	0	0	0	0	0	0	4	0	0	0	0	0	0	0	0	0	0	0	0	0	0	0	0	0	0	0	0	0	0	0	0	0	0.00240819	0	0	0	0	0	0	0	0
1	0	0	0	0	0	11	1	0	0	0	0	0	1	0	0	0	32	0	0	0	0	0	0	0	0	0	0	0	0	0	0	0.00240332	0.5	0	0	0	0	0	0.333333	0	0	0	0.00124611	0	0	0	0	0	0
1	0	0	0	0	0	27	2	0	0	0	0	0	2	0	6	0	8	0	4	0	0	0	0	0	0	0	0	0	0	0	0	0.000760007	0.5	0	0	0	0	0	0.333333	0	0.0176991	0	0.000244611	0	0.0166667	0	0	0	0
1	1	1	8	0	0	38	2	0	0	20	1	0	2	1	2	3	2	180	0	1	0	10	0	0	8	2	0.00490196	0.00645161	0.0143885	0	0	0.000741738	0.5	0	0	0.0246914	0.00121803	0	0.333333	0.012987	0.00437637	0.00303951	6.51E-05	0.00718305	0	0.00331126	0	0.00263435	0
1	0	0	0	0	1	18	2	0	0	0	0	0	2	0	0	0	8	0	2	0	0	0	2	0	0	0	0	0	0	0	0.5	0.00265291	1	0	0	0	0	0	0.5	0	0	0	0.00236128	0	0.02	0	0	0	0.5
1	0	0	0	0	10	0	0	0	0	0	0	0	0	0	0	0	0	0	0	0	0	0	396	0	0	0	0	0	0	0	0.47619	0	0	0	0	0	0	0	0	0	0	0	0	0	0	0	0	0	0.415094
1	0	0	0	0	2	0	2	0	0	0	0	0	2	0	16	0	0	0	4	0	0	0	6	0	0	0	0	0	0	0	0.166667	0	0.5	0	0	0	0	0	0.333333	0	0.0177187	0	0	0	0.00888889	0	0	0	0.333333
1	0	0	0	0	0	0	4	0	0	0	0	0	4	0	0	0	0	0	0	0	0	0	0	0	0	0	0	0	0	0	0	0	0.166667	0	0	0	0	0	0.142857	0	0	0	0	0	0	0	0	0	0
1	0	0	0	0	0	0	1	0	0	0	0	0	1	0	0	0	0	0	0	0	0	0	0	0	0	0	0	0	0	0	0	0	1	0	0	0	0	0	0.5	0	0	0	0	0	0	0	0	0	0
1	0	0	0	0	1	0	0	0	0	0	0	0	0	0	0	0	0	0	0	0	0	0	1	0	0	0	0	0	0	0	1	0	0	0	0	0	0	0	0	0	0	0	0	0	0	0	0	0	1
1	0	0	6	0	2	10	0	0	0	26	1	0	0	0	0	1	0	100	0	0	0	5	2	0	0	0	0	0	0.206897	0	1	0.010101	0	0	0	0.101167	0.030303	0	0	0	0	0.025	0	0.0277239	0	0	0	0.0510204	1
1	0	0	0	0	7	0	0	0	0	0	0	0	0	0	0	0	50	0	0	0	0	0	98	0	0	0	0	0	0	0	0.368421	0	0	0	0	0	0	0	0	0	0	0	0.00378644	0	0	0	0	0	0.368421
1	0	0	0	0	1	0	0	0	0	0	0	0	0	0	1	0	0	0	0	0	0	0	1	0	0	0	0	0	0	0	1	0	0	0	0	0	0	0	0	0	0.03125	0	0	0	0	0	0	0	0.142857
1	3	4	0	0	24	447	4	85	0	0	14	0	4	30	59	0	481	0	80	53	0	0	120	50	0	21	0.00300601	0.00058326	0	0	0.0888889	0.0016335	0.03125	0.002458	0	0	0.00179695	0	0.0952381	0.0263852	0.0157923	0	0.00165673	0	0.0221423	0.0212851	0	0	0.0785855
1	0	2	14	0	0	222	0	0	1	170	26	2	2	5	14	26	247	774	13	6	0	41	0	2	83	5	0	0.0013708	0.0106383	0	0	0.00184343	0	0	0.00869565	0.0459335	0.0159705	0.2	0.0833333	0.0241546	0.00602929	0.0337662	0.00114796	0.0120892	0.00578292	0.0173913	0	0.00335049	0
1	1	1	1	0	0	19	1	0	0	1	2	0	1	1	0	4	2	84	0	1	0	4	0	0	1	1	0.0147059	0.0344828	0.0070922	0	0	0.00175536	1	0	0	0.002	0.0104167	0	0.5	0.00854701	0	0.0060698	0.000428633	0.00139914	0	0.00413223	0	0.00463499	0
1	0	0	0	0	0	0	4	0	0	0	0	0	4	0	372	0	0	0	86	8	0	0	2	8	0	0	0	0	0	0	0	0	0.0952381	0	0	0	0	0	0.0769231	0	0.0318985	0	0	0	0.00884137	0.00611621	0	0	0.0026455
1	0	0	0	0	0	33	1	0	0	0	0	0	1	0	40	0	0	0	7	0	0	0	0	0	0	0	0	0	0	0	0	0.000163339	0.0909091	0	0	0	0	0	0.142857	0	0.0130506	0	0	0	0.00241713	0	0	0	0
1	1	1	9	0	4	172	2	6	0	143	56	0	2	8	28	82	170	3272	8	2	0	179	34	4	40	17	0.00266667	0.00420168	0.0126761	0	0.0412371	0.0031419	1	0.00111029	0	0.0166337	0.00384299	0	0.0526316	0.0181406	0.0286885	0.0390476	0.00249974	0.0189171	0.0102041	0.0021097	0	0.0334267	0.0350515
1	0	0	0	0	0	5	0	0	0	0	0	0	0	0	0	0	0	0	0	0	0	0	0	0	0	0	0	0	0	0	0	0.000237857	0	0	0	0	0	0	0	0	0	0	0	0	0	0	0	0	0
1	0	0	0	0	2	10	0	0	0	0	1	0	0	0	0	1	16	5	0	0	0	0	8	0	0	0	0	0	0	0	0.4	0.00037219	0	0	0	0	0.00561798	0	0	0	0	0.00746269	0.000807795	0.000398279	0	0	0	0	0.363636
1	0	0	0	0	29	30	0	6	0	0	0	0	0	0	107	0	19	0	0	0	0	0	210	0	0	0	0	0	0	0	0.0935484	0.000124564	0	0.00032464	0	0	0	0	0	0	0.0234546	0	6.55E-05	0	0	0	0	0	0.134014
1	0	0	0	0	3	0	0	0	0	0	0	0	0	0	0	0	0	0	8	0	0	0	60	0	0	0	0	0	0	0	0.25	0	0	0	0	0	0	0	0	0	0	0	0	0	0.131148	0	0	0	0.170455
1	0	1	0	0	19	316	3	38	0	0	0	0	3	0	88	0	303	0	3	2	0	0	63	3	0	0	0	0.000434405	0	0	0.0588235	0.00124712	0.272727	0.00123662	0	0	0	0	0.333333	0	0.0218038	0	0.000961706	0	0.000850581	0.00166389	0	0	0.075
1	0	0	11	0	1	203	2	1	0	2	0	0	2	0	137	1	113	85	30	6	20	53	4	6	18	0	0	0	0.00347881	0	0.00446429	0.000912585	0.133333	0.000127486	0	0.00224719	0	0	0.166667	0	0.031691	0.0022831	0.000466666	0.0022488	0.00798297	0.0309278	0.0483092	0.00220109	0.0625
1	0	0	0	0	2	0	0	0	0	0	0	0	0	0	1	0	0	0	0	0	0	0	4	0	0	0	0	0	0	0	1	0	0	0	0	0	0	0	0	0	0.5	0	0	0	0	0	0	0	0.0481928
1	0	5	5	0	0	964	0	99	0	2	1	0	1	0	46	1	1295	147	0	5	0	3	0	0	29	11	0	0.000720565	0.00121595	0	0	0.00252637	0	0.00478747	0	0.00309119	0.111111	0	0.0666667	0	0.00908911	0.000937207	0.00340842	0.00172543	0	0.0151976	0	7.90E-05	0
1	0	0	0	0	0	0	0	0	0	0	0	0	0	0	16	0	0	0	0	0	0	0	0	0	0	0	0	0	0	0	0	0	0	0	0	0	0	0	0	0	0.00669456	0	0	0	0	0	0	0	0
1	0	0	0	0	1	0	2	0	0	0	0	0	2	0	110	0	0	0	25	6	0	0	2	6	0	0	0	0	0	0	0.00446429	0	0.133333	0	0	0	0	0	0.166667	0	0.0254453	0	0	0	0.00665247	0.0309278	0	0	0.03125
1	0	0	0	0	0	0	0	0	0	0	0	0	0	0	0	0	0	0	0	0	0	0	0	0	0	0	0	0	0	0	0	0	0	0	0	0	0	0	0	0	0	0	0	0	0	0	0	0	0
1	1	1	0	0	1	197	2	1	0	0	3	0	2	14	2	0	246	0	8	8	0	0	5	6	0	2	0.00156986	0.00212766	0	0	0.0526316	0.0019373	0.125	0.00108578	0	0	0.00409836	0	0.181818	0.0154185	0.00166945	0	0.0024998	0	0.00537634	0.00451467	0	0	0.0961538
1	0	0	0	0	0	1	0	0	0	0	0	0	0	0	4	0	30	0	0	0	0	0	0	0	0	0	0	0	0	0	0	4.08E-05	0	0	0	0	0	0	0	0	0.00363636	0	0.000712386	0	0	0	0	0	0
1	1	1	0	0	1	186	2	1	0	0	3	0	2	14	2	0	246	0	8	8	0	0	5	6	0	2	0.00156986	0.00212766	0	0	0.0526316	0.00182912	0.125	0.00108578	0	0	0.00409836	0	0.181818	0.0154185	0.00166945	0	0.0024998	0	0.00537634	0.00451467	0	0	0.0961538
1	0	0	1	0	1	41	2	1	0	3	0	0	2	0	10	0	15	69	1	0	0	8	4	0	1	1	0	0	0.00242131	0	0.0454545	0.00195826	1	0.000459559	0	0.00248139	0	0	0.0833333	0	0.017301	0	0.000444576	0.0017778	0.0021692	0	0	0.00328947	0.0142857
1	0	0	0	0	0	0	0	0	0	0	0	0	0	0	0	0	1	0	0	0	0	0	0	0	0	0	0	0	0	0	0	0	0	0	0	0	0	0	0	0	0	0	0.000853971	0	0	0	0	0	0
1	0	1	0	0	0	68	0	0	0	0	0	0	0	0	20	0	0	0	0	1	0	0	0	0	0	0	0	0.00446429	0	0	0	0.00194413	0	0	0	0	0	0	0	0	0.040404	0	0	0	0	0.0666667	0	0	0
1	0	0	0	0	2	5	6	0	0	0	0	0	6	0	13	0	0	0	0	0	0	0	16	0	0	0	0	0	0	0	0.0113636	2.75E-05	0.285714	0	0	0	0	0	0.230769	0	0.00514037	0	0	0	0	0	0	0	0.137931
1	0	8	79	0	2	2715	3	66	0	84	20	5	9	10	559	20	3313	1433	71	38	6	647	52	22	212	12	0	0.00287873	0.0104263	0	0.0134228	0.00415326	0.0714286	0.00560748	0	0.0221577	0.00666001	0.0520833	0.173077	0.0209205	0.0479335	0.00795545	0.00352001	0.00948567	0.00729927	0.029052	0.00758534	0.0100567	0.0687831
1	0	0	0	0	0	0	1	0	0	0	0	0	1	0	0	0	0	0	0	0	0	0	0	0	0	0	0	0	0	0	0	0	0.5	0	0	0	0	0	0.333333	0	0	0	0	0	0	0	0	0	0
1	0	1	0	0	0	101	3	2	0	0	0	0	3	0	80	0	11	0	3	5	0	0	16	4	0	0	0	0.000810373	0	0	0	0.00028104	0.0769231	8.55E-05	0	0	0	0	0.047619	0	0.0137646	0	2.84E-05	0	0.000543577	0.0294118	0	0	0.0555556
1	0	0	0	0	7	0	0	0	0	0	0	0	0	0	0	0	50	0	0	0	0	0	98	0	0	0	0	0	0	0	0.368421	0	0	0	0	0	0	0	0	0	0	0	0.00378644	0	0	0	0	0	0.368421
1	0	0	0	0	0	17	0	0	0	0	0	0	0	0	70	0	0	0	1	0	0	0	0	0	0	0	0	0	0	0	0	0.000436603	0	0	0	0	0	0	0	0	0.0509461	0	0	0	0.00208768	0	0	0	0
1	0	0	0	0	0	29	1	0	0	0	0	0	1	0	0	0	24	0	0	0	0	0	0	0	0	0	0	0	0	0	0	0.00139222	0.5	0	0	0	0	0	0.333333	0	0	0	0.00107831	0	0	0	0	0	0
1	0	0	0	0	15	0	0	0	0	0	0	0	0	0	47	0	0	0	0	0	0	0	19	0	0	0	0	0	0	0	0.0555556	0	0	0	0	0	0	0	0	0	0.0142684	0	0	0	0	0	0	0	0.0489691
1	0	0	0	0	0	0	0	0	0	0	0	0	0	0	0	0	0	0	0	0	0	0	0	0	0	0	0	0	0	0	0	0	0	0	0	0	0	0	0	0	0	0	0	0	0	0	0	0	0
1	0	0	0	0	0	0	0	0	0	0	0	0	0	0	0	0	3	0	0	0	0	0	0	0	0	0	0	0	0	0	0	0	0	0	0	0	0	0	0	0	0	0	0.000437637	0	0	0	0	0	0
1	0	0	0	0	0	0	2	0	0	0	0	0	2	0	0	0	0	0	1	0	0	0	0	0	0	0	0	0	0	0	0	0	0.5	0	0	0	0	0	0.333333	0	0	0	0	0	0.0227273	0	0	0	0
1	0	0	0	0	25	0	0	0	0	0	0	0	0	0	654	0	0	0	0	0	0	0	25	0	0	0	0	0	0	0	0.0401929	0	0	0	0	0	0	0	0	0	0.0706874	0	0	0	0	0	0	0	0.0980392
1	0	0	0	0	4	0	0	0	0	0	0	0	0	0	0	0	0	0	0	0	0	0	16	0	0	0	0	0	0	0	1	0	0	0	0	0	0	0	0	0	0	0	0	0	0	0	0	0	1
1	0	0	0	0	10	0	0	0	0	0	0	0	0	0	0	0	0	0	0	0	0	0	396	0	0	0	0	0	0	0	0.47619	0	0	0	0	0	0	0	0	0	0	0	0	0	0	0	0	0	0.415094
1	0	1	0	0	0	101	3	2	0	0	0	0	3	0	80	0	11	0	3	5	0	0	16	4	0	0	0	0.000810373	0	0	0	0.00028104	0.0769231	8.55E-05	0	0	0	0	0.047619	0	0.0137646	0	2.84E-05	0	0.000543577	0.0294118	0	0	0.0555556
1	0	0	5	0	0	44	0	0	0	170	26	2	2	5	1	26	23	774	3	6	0	7	0	0	0	5	0	0	0.0239234	0	0	0.00228583	0	0	0	0.0459335	0.0159705	0.0909091	0.0833333	0.0241546	0.00384615	0.0337662	0.00126034	0.0120892	0.00854701	0.0173913	0	0.0029106	0
1	6	5	1	1	0	70	8	2	0	12	49	0	8	42	0	35	20	730	5	35	0	6	0	30	12	68	0.00162118	0.00175871	0.00401606	0.00934579	0	0.00232852	0.1	0.000698812	0	0.00242033	0.0015645	0	0.028169	0.0161414	0	0.00257353	0.00123244	0.00101929	0.0136986	0.00563244	0	0.00217313	0
1	0	0	0	0	0	0	0	0	0	0	0	0	0	0	0	0	0	0	0	0	0	0	0	0	0	0	0	0	0	0	0	0	0	0	0	0	0	0	0	0	0	0	0	0	0	0	0	0	0
1	0	0	0	0	2	0	2	0	0	0	0	0	2	0	2	0	0	0	0	0	0	0	6	0	0	0	0	0	0	0	0.333333	0	0.5	0	0	0	0	0	0.333333	0	0.0153846	0	0	0	0	0	0	0	0.166667
1	0	0	0	0	0	0	3	0	0	0	0	0	3	0	0	0	0	0	0	0	0	0	0	0	0	0	0	0	0	0	0	0	0.333333	0	0	0	0	0	0.25	0	0	0	0	0	0	0	0	0	0
1	0	0	0	0	0	0	0	0	0	0	0	0	0	0	8	0	0	0	0	0	0	0	0	0	0	0	0	0	0	0	0	0	0	0	0	0	0	0	0	0	0.00486027	0	0	0	0	0	0	0	0
1	0	0	0	0	2	2	6	0	0	0	0	0	6	0	0	0	0	0	0	0	0	0	16	0	0	0	0	0	0	0	0.222222	0.000446229	0.333333	0	0	0	0	0	0.230769	0	0	0	0	0	0	0	0	0	0.0204082
1	0	0	0	0	0	0	1	0	0	0	0	0	1	0	0	0	0	0	0	0	0	0	0	0	0	0	0	0	0	0	0	0	1	0	0	0	0	0	0.5	0	0	0	0	0	0	0	0	0	0
1	1	1	0	0	1	77	2	1	0	0	3	0	2	14	0	0	39	0	2	8	0	0	5	6	0	2	0.00156986	0.00338983	0	0	0.2	0.00279888	0.222222	0.00156986	0	0	0.00409836	0	0.181818	0.0154185	0	0	0.00219755	0	0.00530504	0.00451467	0	0	0.0409836
1	0	0	3	0	6	15	0	0	0	2	0	0	0	0	0	0	78	18	0	0	0	10	48	0	1	0	0	0	0.0128205	0	0.136364	0.00147174	0	0	0	0.0425532	0	0	0	0	0	0	0.0040678	0.001359	0	0	0	0.00810373	0.214286
1	7	6	1	1	0	81	8	2	0	12	68	0	8	41	0	34	20	730	5	35	0	6	0	29	12	76	0.00189138	0.00211045	0.00401606	0.00934579	0	0.00269443	0.1	0.000698812	0	0.00242033	0.00217114	0	0.028169	0.0157571	0	0.0025	0.00123244	0.00101929	0.0136986	0.00563244	0	0.00217313	0
1	0	0	0	0	0	40	7	0	0	0	1	0	7	0	0	0	10	0	1	0	0	0	0	0	0	0	0	0	0	0	0	0.00323285	0.0909091	0	0	0	8.75E-05	0	0.0714286	0	0	0	0.00226912	0	0.0136986	0	0	0	0
1	0	0	0	0	0	0	0	0	0	0	0	0	0	0	42	0	0	0	0	0	0	0	0	0	0	0	0	0	0	0	0	0	0	0	0	0	0	0	0	0	0.0127157	0	0	0	0	0	0	0	0
1	7	6	1	1	0	81	8	2	0	12	68	0	8	41	0	34	20	730	5	35	0	6	0	29	12	76	0.00189138	0.00211045	0.00401606	0.00934579	0	0.00269443	0.1	0.000698812	0	0.00242033	0.00217114	0	0.028169	0.0157571	0	0.0025	0.00123244	0.00101929	0.0136986	0.00563244	0	0.00217313	0
1	0	0	0	0	0	40	7	0	0	0	1	0	7	0	0	0	10	0	1	0	0	0	0	0	0	0	0	0	0	0	0	0.00323285	0.0909091	0	0	0	8.75E-05	0	0.0714286	0	0	0	0.00226912	0	0.0136986	0	0	0	0
1	0	0	0	0	0	0	0	0	0	0	0	0	0	0	42	0	0	0	0	0	0	0	0	0	0	0	0	0	0	0	0	0	0	0	0	0	0	0	0	0	0.0127157	0	0	0	0	0	0	0	0
0	0	0	0	0	0	0	0	0	0	0	0	0	0	0	0	0	0	0	0	0	0	0	0	0	0	0	0	0	0	0	0	0	0	0	0	0	0	0	0	0	0	0	0	0	0	0	0	0	0
0	0	0	0	0	0	0	0	0	0	0	0	0	0	0	0	0	0	12	0	0	0	0	0	0	0	0	0	0	0	0	0	0	0	0	0	0	0	0	0	0	0	0	0	0.000240202	0	0	0	0	0
0	0	0	0	0	0	0	0	0	0	0	0	0	0	0	0	0	11	0	0	0	0	0	0	0	0	0	0	0	0	0	0	0	0	0	0	0	0	0	0	0	0	0	0.00182391	0	0	0	0	0	0
0	0	0	0	0	0	0	0	0	0	0	0	0	0	0	0	0	0	0	0	0	0	0	0	0	0	0	0	0	0	0	0	0	0	0	0	0	0	0	0	0	0	0	0	0	0	0	0	0	0
0	0	0	0	0	0	0	0	0	0	0	0	0	0	0	0	0	0	3	0	0	0	0	0	0	1	0	0	0	0	0	0	0	0	0	0	0	0	0	0	0	0	0	0	1.78E-05	0	0	0	0	0
0	0	0	0	0	0	34	0	0	0	0	0	0	0	0	0	0	40	0	0	0	0	0	0	0	0	0	0	0	0	0	0	0.00133156	0	0	0	0	0	0	0	0	0	0	0.000695326	0	0	0	0	0	0
0	0	0	0	0	0	0	0	0	0	0	0	0	0	0	1	0	0	0	0	0	0	0	0	0	0	0	0	0	0	0	0	0	0	0	0	0	0	0	0	0	0.00456621	0	0	0	0	0	0	0	0
0	0	0	0	0	0	0	0	0	0	0	0	0	0	0	0	0	0	0	0	0	0	0	0	0	0	0	0	0	0	0	0	0	0	0	0	0	0	0	0	0	0	0	0	0	0	0	0	0	0
0	0	0	0	0	0	0	0	0	0	0	0	0	0	0	0	0	0	0	0	0	0	0	0	0	0	0	0	0	0	0	0	0	0	0	0	0	0	0	0	0	0	0	0	0	0	0	0	0	0
0	0	0	0	0	0	25	0	0	0	0	0	0	0	0	0	0	20	9	0	0	0	0	0	0	0	0	0	0	0	0	0	0.00110302	0	0	0	0	0	0	0	0	0	0	0.000898594	7.77E-05	0	0	0	0	0
0	0	0	0	0	0	16	0	0	0	0	0	0	0	0	0	0	11	4	0	0	0	0	0	0	0	2	0	0	0	0	0	0.00250587	0	0	0	0	0	0	0	0	0	0	0.00100191	0.0001182	0	0	0	0	0
0	0	0	0	0	0	95	0	0	0	0	0	0	0	0	1	0	187	0	2	0	0	1	0	0	0	0	0	0	0	0	0	0.000901585	0	0	0	0	0	0	0	0	0.000556483	0	0.00154145	0	0.00102041	0	0	7.42E-05	0
0	0	0	0	0	0	9	0	0	0	0	0	0	0	0	2	0	13	0	0	0	0	0	0	0	0	0	0	0	0	0	0	0.00140471	0	0	0	0	0	0	0	0	0.015625	0	0.00135586	0	0	0	0	0	0
0	0	7	0	0	0	1171	0	37	0	0	2	0	0	0	4	0	921	39	2	0	0	2	0	0	8	0	0	0.000610927	0	0	0	0.00199741	0	0.00219611	0	0	0.000389636	0	0	0	0.000494927	0	0.00150604	0.000140615	0.000225073	0	0	3.35E-05	0
0	0	0	1	0	3	16	0	0	0	7	0	0	2	0	20	0	0	114	1	14	3	1	9	0	7	0	0	0	0.000265887	0	0.0119048	6.29E-05	0	0	0	0.000609013	0	0	0.00865801	0	0.00441599	0	0	0.000329284	0.000199322	0.00370763	0.00190114	3.49E-05	0.0118577
0	0	0	0	0	0	12	0	0	0	0	0	0	0	0	0	1	14	40	0	0	0	0	0	0	0	1	0	0	0	0	0	0.0018794	0	0	0	0	0	0	0	0	0	0.002849	0.00127516	0.001182	0	0	0	0	0
0	0	0	0	0	0	0	0	0	0	0	0	0	0	0	0	0	0	0	0	0	0	0	0	0	2	0	0	0	0	0	0	0	0	0	0	0	0	0	0	0	0	0	0	0	0	0	0	0	0
0	0	0	0	0	0	0	0	0	0	0	0	0	0	0	0	0	0	0	0	0	0	0	0	0	0	0	0	0	0	0	0	0	0	0	0	0	0	0	0	0	0	0	0	0	0	0	0	0	0
0	0	0	0	0	0	23	0	0	0	0	0	0	0	0	0	0	29	0	20	0	0	32	0	0	0	0	0	0	0	0	0	0.000197647	0	0	0	0	0	0	0	0	0	0	0.000304401	0	0.0107817	0	0	0.00234038	0
0	0	0	0	0	0	0	0	0	0	0	0	0	0	0	0	0	0	0	0	0	0	0	0	0	0	0	0	0	0	0	0	0	0	0	0	0	0	0	0	0	0	0	0	0	0	0	0	0	0
0	0	0	0	0	0	0	0	0	0	0	0	0	0	0	0	0	0	0	0	0	0	0	0	0	0	0	0	0	0	0	0	0	0	0	0	0	0	0	0	0	0	0	0	0	0	0	0	0	0
0	0	0	15	0	0	193	0	0	0	32	10	0	0	0	3	0	34	787	16	0	0	69	0	2	51	0	0	0	0.0039883	0	0	0.000758579	0	0	0	0.00278406	0.000532028	0	0	0	0.000662398	0	0.000115519	0.00227321	0.00318916	0	0	0.00240846	0
0	0	0	0	0	0	0	0	0	0	0	0	0	0	0	11	0	0	0	0	0	0	0	0	0	0	0	0	0	0	0	0	0	0	0	0	0	0	0	0	0	0.00434955	0	0	0	0	0	0	0	0
0	0	0	0	0	0	0	0	0	0	0	0	0	0	0	0	0	39	3	0	0	0	0	0	0	0	0	0	0	0	0	0	0	0	0	0	0	0	0	0	0	0	0	0.0020339	0.000190658	0	0	0	0	0
0	0	0	0	0	0	0	0	0	0	0	0	0	0	0	4	0	0	0	0	0	0	0	0	0	0	0	0	0	0	0	0	0	0	0	0	0	0	0	0	0	0.00409836	0	0	0	0	0	0	0	0
0	0	0	0	0	0	6	0	0	0	0	0	0	0	0	0	0	2	0	1	0	0	1	0	0	0	0	0	0	0	0	0	0.00254022	0	0	0	0	0	0	0	0	0	0	0.000478469	0	0.0188679	0	0	0.00185185	0
0	0	0	0	0	0	0	0	0	0	0	0	0	0	0	0	0	0	0	0	0	0	1	0	0	0	0	0	0	0	0	0	0	0	0	0	0	0	0	0	0	0	0	0	0	0	0	0	0.00035137	0
0	0	0	3	0	0	20	0	0	0	12	0	0	0	0	13	0	27	48	17	0	0	5	0	0	12	0	0	0	0.00265018	0	0	0.000254891	0	0	0	0.00241887	0	0	0	0	0.0117012	0	0.000325321	0.0014453	0.0118384	0	0	0.00064658	0
0	0	0	2	0	0	50	0	0	0	2	0	0	0	0	1	0	44	111	3	0	0	15	0	0	2	0	0	0	0.0034188	0	0	0.000953252	0	0	0	0.00216216	0	0	0	0	0.00218818	0	0.00143248	0.00416276	0.00510204	0	0	0.00372393	0
0	0	0	0	0	0	1	0	0	0	0	0	0	0	0	0	0	0	56	0	0	0	0	0	0	0	0	0	0	0	0	0	0.000485909	0	0	0	0	0	0	0	0	0	0	0	0.00235581	0	0	0	0	0
0	0	0	0	0	0	0	0	0	0	0	0	0	0	0	1	0	0	2	0	0	0	0	0	0	2	0	0	0	0	0	0	0	0	0	0	0	0	0	0	0	0.00269542	0	0	4.00E-05	0	0	0	0	0
0	0	0	0	0	0	1	0	0	0	0	0	0	0	0	0	0	1	0	0	0	0	0	0	0	0	0	0	0	0	0	0	0.000604961	0	0	0	0	0	0	0	0	0	0	0.000222668	0	0	0	0	0	0
0	0	0	0	0	0	0	0	0	0	0	0	0	0	0	0	0	0	0	0	0	0	0	0	0	0	0	0	0	0	0	0	0	0	0	0	0	0	0	0	0	0	0	0	0	0	0	0	0	0
0	0	0	0	0	0	0	0	0	0	0	0	0	0	0	0	0	12	41	0	0	0	0	0	0	0	0	0	0	0	0	0	0	0	0	0	0	0	0	0	0	0	0	7.32E-05	8.19E-05	0	0	0	0	0
0	0	0	0	0	0	0	0	0	0	0	0	0	0	0	0	0	0	0	0	0	0	0	0	0	0	0	0	0	0	0	0	0	0	0	0	0	0	0	0	0	0	0	0	0	0	0	0	0	0
0	0	0	0	0	0	16	0	0	0	0	0	0	0	0	0	0	0	0	0	0	0	0	0	0	0	0	0	0	0	0	0	0.00147943	0	0	0	0	0	0	0	0	0	0	0	0	0	0	0	0	0
0	0	0	0	0	0	0	0	0	0	0	0	0	0	0	0	0	0	0	0	0	0	0	0	0	0	0	0	0	0	0	0	0	0	0	0	0	0	0	0	0	0	0	0	0	0	0	0	0	0
0	0	0	7	0	0	167	0	0	0	21	1	0	0	0	0	5	118	713	24	0	0	152	0	0	41	0	0	0	0.00750268	0	0	0.00280098	0	0	0	0.00675024	0.000579374	0	0	0	0	0.0059312	0.00224638	0.00812165	0.0211082	0	0	0.0229226	0
0	2	2	0	0	0	15	0	4	0	0	4	0	0	2	0	2	43	0	0	4	0	0	0	2	0	14	0.025641	0.025641	0	0	0	0.00208739	0	0.0027416	0	0	0.0149813	0	0	0.00819672	0	0.00727273	0.00291822	0	0	0.00699301	0	0	0
0	0	0	0	0	0	0	0	0	0	0	0	0	0	0	0	0	0	0	0	0	0	0	0	0	0	0	0	0	0	0	0	0	0	0	0	0	0	0	0	0	0	0	0	0	0	0	0	0	0
0	0	0	0	0	0	3	0	0	0	0	0	0	0	0	1	0	6	28	0	2	0	0	0	0	0	0	0	0	0	0	0	0.00128977	0	0	0	0	0	0	0	0	0.0144928	0	0.00137868	0.00122603	0	0.0243902	0	0	0
0	0	0	1	0	0	0	0	0	0	1	0	0	0	0	3	0	0	0	0	0	0	0	0	0	1	0	0	0	0.00176991	0	0	0	0	0	0	0.00176991	0	0	0	0	0.00519931	0	0	0	0	0	0	0	0
0	0	0	0	0	0	73	0	0	0	0	0	0	0	0	0	0	25	0	0	0	0	0	0	0	0	0	0	0	0	0	0	0.00141153	0	0	0	0	0	0	0	0	0	0	0.000565329	0	0	0	0	0	0
0	0	0	1	0	0	0	0	0	0	0	0	0	0	16	1	16	0	108	27	16	0	27	0	35	0	0	0	0	0.000286615	0	0	0	0	0	0	0	0	0	0	0.0493827	0.00024777	0.00767018	0	0.000962944	0.00632615	0.0119048	0	0.000983822	0
0	0	0	0	0	0	0	0	0	0	0	0	0	0	0	0	0	0	7	0	0	0	0	0	0	0	0	0	0	0	0	0	0	0	0	0	0	0	0	0	0	0	0	0	0.000226846	0	0	0	0	0
0	0	0	0	0	0	0	0	0	0	0	0	0	0	0	5	0	0	74	0	0	0	22	0	0	10	0	0	0	0	0	0	0	0	0	0	0	0	0	0	0	0.000618659	0	0	0.000266808	0	0	0	0.000368787	0
0	0	0	2	0	0	11	0	0	0	26	0	0	0	0	2	0	9	215	0	0	0	3	0	0	26	0	0	0	0.00584795	0	0	0.000408724	0	0	0	0.00389047	0	0	0	0	0.00653595	0	0.000429062	0.00225117	0	0	0	0.000841279	0
0	0	0	0	0	0	0	0	0	0	0	0	0	0	0	0	0	0	0	0	0	0	0	0	0	0	0	0	0	0	0	0	0	0	0	0	0	0	0	0	0	0	0	0	0	0	0	0	0	0
0	0	0	1	0	0	7	0	0	0	4	0	0	0	0	1	0	3	110	5	0	0	9	0	0	4	0	0	0	0.00558659	0	0	0.00121781	0	0	0	0.00532623	0	0	0	0	0.00350877	0	0.000287908	0.00156037	0.0223214	0	0	0.0143541	0
0	0	0	0	0	0	104	0	8	0	0	0	0	0	0	0	0	110	1	0	0	0	0	0	0	0	2	0	0	0	0	0	0.000869754	0	0.000872505	0	0	0	0	0	0	0	0	0.00088141	3.81E-05	0	0	0	0	0
0	0	0	0	0	0	0	0	0	0	0	0	0	0	0	0	0	1	71	0	0	0	0	0	0	0	0	0	0	0	0	0	0	0	0	0	0	0	0	0	0	0	0	0.000226912	9.83E-05	0	0	0	0	0
0	0	0	0	0	0	0	0	0	0	0	0	0	0	0	0	0	0	12	0	18	0	0	0	0	0	0	0	0	0	0	0	0	0	0	0	0	0	0	0	0	0	0	0	2.64E-05	0	0.00349311	0	0	0
0	0	0	0	0	0	0	0	0	0	0	0	0	0	0	0	0	0	0	0	0	0	0	0	0	0	0	0	0	0	0	0	0	0	0	0	0	0	0	0	0	0	0	0	0	0	0	0	0	0
0	0	0	0	0	0	14	0	0	0	0	0	0	0	0	0	0	6	0	8	0	0	5	0	0	0	0	0	0	0	0	0	0.00255195	0	0	0	0	0	0	0	0	0	0	0.00094682	0	0.043956	0	0	0.00518672	0
0	0	0	0	0	0	0	0	0	0	0	0	0	0	1	1	1	0	48	15	1	0	15	0	2	0	0	0	0	0	0	0	0	0	0	0	0	0	0	0	0.00110132	0.000834725	0.000259	0	0.000172841	0.00849377	0.000446429	0	0.0014115	0
0	0	2	0	0	0	23	0	0	0	0	0	0	0	0	1	0	19	8	11	0	0	0	0	13	0	0	0	0.0027248	0	0	0	0.000522727	0	0	0	0	0	0	0	0	0.00103627	0	0.000245545	0.000301853	0.0192308	0	0	0	0
0	0	0	1	0	0	0	0	0	0	0	0	0	0	0	1	0	0	0	0	0	0	0	0	0	0	0	0	0	0.00127877	0	0	0	0	0	0	0	0	0	0	0	0.00215983	0	0	0	0	0	0	0	0
0	0	0	0	0	0	0	0	0	0	1	0	0	0	0	0	0	0	15	0	0	0	0	0	0	1	0	0	0	0	0	0	0	0	0	0	0.000555556	0	0	0	0	0	0	0	0.000148356	0	0	0	0	0
0	0	0	0	0	0	1	0	0	0	1	0	1	0	0	0	0	2	123	2	0	0	1	2	0	1	0	0	0	0	0	0	3.69E-05	0	0	0	0.000239578	0	0.00609756	0	0	0	0	8.16E-05	0.000571057	0.0045977	0	0	0.000416146	0.00220994
0	0	0	0	0	0	25	0	0	0	0	0	0	0	0	1	0	18	0	8	0	0	4	0	0	0	0	0	0	0	0	0	0.000898311	0	0	0	0	0	0	0	0	0.00232558	0	0.000586606	0	0.022792	0	0	0.00186306	0
0	0	0	1	0	0	127	0	2	0	0	0	0	0	0	15	0	139	0	0	0	0	0	0	0	9	0	0	0	0.000485909	0	0	0.000799049	0	0.000156311	0	0	0	0	0	0	0.00627615	0	0.000837349	0	0	0	0	0	0
0	0	0	0	0	0	11	0	0	0	0	0	0	0	0	0	0	10	0	0	0	0	0	0	0	0	0	0	0	0	0	0	0.000373413	0	0	0	0	0	0	0	0	0	0	0.000362542	0	0	0	0	0	0
0	0	0	0	0	0	80	1	0	0	0	0	0	0	1	33	0	66	7	15	8	0	0	0	1	1	0	0	0	0	0	0	0.000314437	0.00462963	0	0	0	0	0	0	0.000592066	0.00728638	0	0.000224242	2.02E-05	0.00298983	0.00211864	0	0	0
0	0	0	0	0	0	13	0	0	0	0	0	0	0	0	8	0	9	0	0	0	0	0	0	0	0	0	0	0	0	0	0	0.000173389	0	0	0	0	0	0	0	0	0.00748363	0	0.000105574	0	0	0	0	0	0
0	0	0	0	0	0	7	0	1	0	0	0	0	0	0	0	0	10	3	0	0	0	0	0	0	0	2	0	0	0	0	0	0.000303701	0	0.000459559	0	0	0	0	0	0	0	0	0.000296384	6.78E-05	0	0	0	0	0
0	0	0	0	0	0	3	0	0	0	0	0	0	0	0	0	0	0	0	0	0	0	0	0	0	0	0	0	0	0	0	0	0.00014979	0	0	0	0	0	0	0	0	0	0	0	0	0	0	0	0	0
0	0	0	0	0	0	1	0	0	0	0	0	0	0	0	1	0	49	2	0	0	0	0	0	0	0	0	0	0	0	0	0	3.19E-05	0	0	0	0	0	0	0	0	0.00110742	0	0.000960013	0.000114129	0	0	0	0	0
0	0	0	0	0	0	0	0	0	0	0	0	0	0	0	0	0	0	0	0	0	0	0	0	0	0	0	0	0	0	0	0	0	0	0	0	0	0	0	0	0	0	0	0	0	0	0	0	0	0
0	0	0	0	0	0	1	0	0	0	0	0	0	0	0	0	0	1	24	0	0	0	0	0	0	0	0	0	0	0	0	0	0.000173974	0	0	0	0	0	0	0	0	0	0	9.60E-05	0.000340445	0	0	0	0	0
0	0	0	1	0	0	0	0	0	0	0	0	0	0	0	1	0	0	22	4	0	0	4	0	85	14	0	0	0	0.000154727	0	0	0	0	0	0	0	0	0	0	0	0.000123732	0	0	7.93E-05	0.000450146	0	0	6.71E-05	0
0	0	0	0	0	0	0	0	0	0	0	0	0	0	0	0	0	7	0	0	0	0	0	0	0	0	0	0	0	0	0	0	0	0	0	0	0	0	0	0	0	0	0	0.000314508	0	0	0	0	0	0
0	0	0	0	0	0	17	0	0	0	0	0	0	0	0	0	0	15	986	0	142	0	0	0	0	0	0	0	0	0	0	0	0.00136349	0	0	0	0	0	0	0	0	0	0	0.00340368	0.0013649	0	0.0118393	0	0	0
0	0	0	0	0	0	6	0	0	0	0	0	0	0	0	0	0	0	0	0	0	0	0	0	0	0	0	0	0	0	0	0	0.000169702	0	0	0	0	0	0	0	0	0	0	0	0	0	0	0	0	0
0	0	0	0	0	0	1	0	8	0	0	0	0	0	0	0	0	40	0	0	0	0	0	0	0	0	24	0	0	0	0	0	0.00014979	0	0.00592154	0	0	0	0	0	0	0	0	0.00263244	0	0	0	0	0	0
0	1	1	2	0	0	273	0	16	0	8	21	0	0	2	2	2	355	217	4	3	0	4	0	2	15	30	0.000909918	0.000533049	0.000531773	0	0	0.00107302	0	0.00131158	0	0.000696015	0.00111726	0	0	0.00118413	0.000441599	0.000399281	0.00120615	0.000626794	0.000797289	0.000794491	0	0.000139621	0
0	0	0	1	0	0	36	0	1	0	0	0	0	0	0	0	0	43	6	0	0	0	3	0	0	4	3	0	0	0.00306748	0	0	0.00288115	0	0.000757576	0	0	0	0	0	0	0	0	0.00195002	0.000782779	0	0	0	0.00222058	0
0	0	0	0	0	0	0	0	0	0	0	0	0	0	0	0	0	0	0	0	0	0	0	0	0	0	0	0	0	0	0	0	0	0	0	0	0	0	0	0	0	0	0	0	0	0	0	0	0	0
0	0	0	0	0	0	0	0	0	0	3	0	0	0	0	0	0	2	9	0	1	0	0	0	0	3	0	0	0	0	0	0	0	0	0	0	0.000658328	0	0	0	0	0	0	0.000109595	0.000124799	0	0.00191939	0	0	0
0	0	0	0	0	0	0	0	0	0	0	0	0	0	0	0	0	0	0	0	0	0	0	0	0	0	0	0	0	0	0	0	0	0	0	0	0	0	0	0	0	0	0	0	0	0	0	0	0	0
0	0	1	19	0	1	727	0	27	0	0	0	0	0	0	100	0	656	9	28	3	16	145	0	0	36	0	0	0.001321	0.00861678	0	0.00568182	0.00383722	0	0.00262569	0	0	0	0	0	0	0.0395413	0	0.00347171	0.000924214	0.00973574	0.125	0.0113879	0.00785908	0
0	0	0	1	0	0	0	0	0	0	6	0	0	0	0	3	0	0	108	3	0	0	1	0	0	6	0	0	0	0.00184843	0	0	0	0	0	0	0.00192864	0	0	0	0	0.00490998	0	0	0.00123021	0.00439239	0	0	0.000252845	0
0	0	0	0	0	0	0	0	0	0	0	0	0	0	0	0	0	0	0	0	0	0	0	0	6	0	0	0	0	0	0	0	0	0	0	0	0	0	0	0	0	0	0	0	0	0	0	0	0	0
0	0	0	0	0	0	0	0	0	0	0	0	0	0	0	0	0	2	0	0	0	0	0	0	0	0	0	0	0	0	0	0	0	0	0	0	0	0	0	0	0	0	0	0.000469594	0	0	0	0	0	0
0	0	0	0	0	0	12	0	0	0	0	0	0	0	0	0	0	8	9	0	1	0	0	0	0	0	0	0	0	0	0	0	0.000703854	0	0	0	0	0	0	0	0	0	0	0.00112533	8.24E-05	0	0.00140845	0	0	0
0	0	0	1	0	0	0	0	0	0	2	0	0	0	0	1	0	0	11	0	0	0	0	0	0	2	0	0	0	0.0114943	0	0	0	0	0	0	0.0102041	0	0	0	0	0.04	0	0	0.000356472	0	0	0	0	0
0	0	0	0	0	0	0	0	0	0	0	0	0	0	0	0	0	0	0	0	0	0	0	0	0	3	0	0	0	0	0	0	0	0	0	0	0	0	0	0	0	0	0	0	0	0	0	0	0	0
0	0	0	0	0	0	0	0	0	0	0	0	0	0	8	0	8	0	0	6	8	0	6	0	8	0	0	0	0	0	0	0	0	0	0	0	0	0	0	0	0.00307456	0	0.000542189	0	0	0.0153453	0.00104822	0	0.00208551	0
0	0	0	0	0	0	13	0	0	0	0	0	0	0	0	0	0	17	3	0	0	0	0	0	0	0	0	0	0	0	0	0	0.00115751	0	0	0	0	0	0	0	0	0	0	0.000815582	0.000190658	0	0	0	0	0
0	0	0	0	0	0	3	0	0	0	1	0	0	0	0	4	0	0	23	0	0	0	0	13	0	1	0	0	0	0	0	0	6.58E-05	0	0	0	0.000110327	0	0	0	0	0.00704225	0	0	0.000102995	0	0	0	0	0.0132248
0	0	0	0	0	0	2	0	0	0	0	0	0	0	0	0	0	1	0	0	0	0	0	0	0	0	0	0	0	0	0	0	0.000487567	0	0	0	0	0	0	0	0	0	0	0.000168663	0	0	0	0	0	0
0	2	14	32	0	37	1039	0	53	0	6	4	0	0	0	176	16	955	1040	51	78	38	225	60	44	75	18	0.00460829	0.00555776	0.00917168	0	0.114551	0.00392455	0	0.00172476	0	0.0111111	0.00460829	0	0	0	0.0436075	0.00767018	0.00303112	0.0092728	0.0119494	0.0580357	0.0273381	0.00819851	0.0714286
0	0	0	0	0	0	0	0	0	0	0	0	0	0	1	0	0	0	1	17	1	0	0	0	3	0	0	0	0	0	0	0	0	0	0	0	0	0	0	0	0.00209205	0	0	0	5.93E-06	0.00141868	0.000607903	0	0	0
0	0	0	0	0	0	0	0	0	0	0	0	0	0	0	0	0	0	0	0	0	0	0	0	0	0	0	0	0	0	0	0	0	0	0	0	0	0	0	0	0	0	0	0	0	0	0	0	0	0
0	0	0	0	0	0	0	0	0	0	0	0	0	0	0	0	0	0	0	0	0	0	0	0	0	0	0	0	0	0	0	0	0	0	0	0	0	0	0	0	0	0	0	0	0	0	0	0	0	0
0	0	0	0	0	0	0	0	0	0	0	0	0	0	0	0	0	0	1	0	0	0	0	0	0	0	0	0	0	0	0	0	0	0	0	0	0	0	0	0	0	0	0	0	3.24E-05	0	0	0	0	0
0	0	0	0	0	0	73	0	0	0	0	0	0	0	0	0	0	12	0	0	0	0	0	0	0	0	0	0	0	0	0	0	0.00124603	0	0	0	0	0	0	0	0	0	0	0.000157233	0	0	0	0	0	0
0	2	2	0	0	0	45	0	0	0	0	60	0	0	2	0	2	38	0	0	4	0	0	0	2	0	15	0.00198413	0.00198413	0	0	0	0.00163085	0	0	0	0	0.00223032	0	0	0.00206398	0	0.000363967	0.00141844	0	0	0.00118483	0	0	0
0	0	1	2	0	0	437	0	2	0	0	0	0	0	0	2	0	326	10	10	0	0	10	0	5	4	1	0	0.000551876	0.000387447	0	0	0.00115371	0	8.55E-05	0	0	0	0	0	0	0.000344116	0	0.000841955	0.000229727	0.00144865	0	0	0.000236642	0
0	0	0	0	0	0	0	0	0	0	0	0	0	0	0	0	0	0	0	0	0	0	0	0	0	0	0	0	0	0	0	0	0	0	0	0	0	0	0	0	0	0	0	0	0	0	0	0	0	0
0	0	0	0	0	0	0	0	0	0	0	0	0	0	0	0	0	0	0	0	0	0	0	0	0	0	0	0	0	0	0	0	0	0	0	0	0	0	0	0	0	0	0	0	0	0	0	0	0	0
0	1	1	11	1	0	858	0	117	1	12	13	0	0	0	0	14	944	584	0	1	2	385	0	0	19	21	0.0018315	0.000793021	0.00287056	0.03125	0	0.00294099	0	0.00422444	0.0166667	0.00295858	0.00340671	0	0	0	0	0.00554895	0.00240614	0.00358597	0	0.000651466	0.00454545	0.0120762	0
0	0	0	0	0	0	9	0	0	0	0	0	0	0	0	0	0	1	80	0	0	0	0	0	0	0	0	0	0	0	0	0	0.000721848	0	0	0	0	0	0	0	0	0	0	0.000226912	0.000110742	0	0	0	0	0
0	0	0	0	0	0	1	0	0	0	0	0	0	0	0	0	0	10	0	0	0	0	0	0	0	0	0	0	0	0	0	0	3.43E-05	0	0	0	0	0	0	0	0	0	0	0.000420239	0	0	0	0	0	0
0	0	0	0	0	0	0	0	0	0	0	0	0	0	0	0	0	0	0	0	0	0	0	0	0	0	0	0	0	0	0	0	0	0	0	0	0	0	0	0	0	0	0	0	0	0	0	0	0	0
0	0	0	0	0	0	0	0	0	0	0	0	0	0	0	0	0	0	0	0	0	0	0	0	0	0	0	0	0	0	0	0	0	0	0	0	0	0	0	0	0	0	0	0	0	0	0	0	0	0
0	0	0	0	0	0	0	0	0	0	0	0	0	0	0	0	0	1	2	0	0	0	0	0	0	0	0	0	0	0	0	0	0	0	0	0	0	0	0	0	0	0	0	8.62E-05	5.56E-05	0	0	0	0	0
0	0	0	0	0	0	0	0	0	0	1	0	0	0	0	5	0	0	56	0	0	0	0	0	0	1	0	0	0	0	0	0	0	0	0	0	0.000213904	0	0	0	0	0.015528	0	0	0.000208451	0	0	0	0	0
0	0	0	0	0	0	35	0	0	0	0	0	0	0	0	0	0	20	1	0	0	0	0	0	0	0	0	0	0	0	0	0	0.00125637	0	0	0	0	0	0	0	0	0	0	0.00100974	6.57E-05	0	0	0	0	0
0	0	0	0	0	3	0	0	0	0	1	0	0	1	0	2	0	0	0	0	2	9	0	0	0	1	0	0	0	0	0	0.2	0	0	0	0	0.0014245	0	0	0.0285714	0	0.00952381	0	0	0	0	0.00917431	0.25	0	0
0	0	0	1	0	0	14	0	0	0	3	0	0	0	0	1	0	8	7	3	0	0	3	0	0	3	0	0	0	0.00483092	0	0	0.00106012	0	0	0	0.00370828	0	0	0	0	0.00341297	0	0.000465279	0.00104556	0.00892857	0	0	0.00158646	0
0	0	0	0	0	0	0	0	0	0	0	0	0	0	0	0	0	0	0	0	0	0	0	0	0	0	0	0	0	0	0	0	0	0	0	0	0	0	0	0	0	0	0	0	0	0	0	0	0	0
0	0	0	1	0	0	40	0	1	0	0	0	0	0	0	5	0	13	24	0	0	0	6	0	0	7	0	0	0	0.00205339	0	0	0.00108924	0	0.00106496	0	0	0	0	0	0	0.0111607	0	0.000413341	0.00246457	0	0	0	0.00143472	0
0	0	0	0	0	0	0	0	0	0	0	0	0	0	0	51	0	0	0	0	0	0	0	0	0	0	0	0	0	0	0	0	0	0	0	0	0	0	0	0	0	0.0252976	0	0	0	0	0	0	0	0
0	0	0	0	0	0	0	0	0	0	0	0	0	0	0	0	0	0	0	0	0	0	0	0	0	0	0	0	0	0	0	0	0	0	0	0	0	0	0	0	0	0	0	0	0	0	0	0	0	0
0	0	0	0	0	0	0	0	0	0	0	0	0	0	0	0	0	0	6	0	0	0	0	0	0	0	0	0	0	0	0	0	0	0	0	0	0	0	0	0	0	0	0	0	8.99E-05	0	0	0	0	0
0	0	0	0	0	0	0	0	0	0	0	0	0	0	0	0	0	0	0	0	0	0	0	0	0	0	0	0	0	0	0	0	0	0	0	0	0	0	0	0	0	0	0	0	0	0	0	0	0	0
0	0	0	0	0	0	2	0	0	0	0	0	0	0	0	0	0	14	0	0	0	0	0	0	0	0	0	0	0	0	0	0	0.000230654	0	0	0	0	0	0	0	0	0	0	0.000647579	0	0	0	0	0	0
0	0	0	0	0	0	2	0	0	0	0	0	0	0	0	0	0	15	0	0	0	0	0	0	0	0	0	0	0	0	0	0	0.0001569	0	0	0	0	0	0	0	0	0	0	0.00117261	0	0	0	0	0	0
0	0	0	0	0	0	5	0	0	0	0	0	0	0	0	0	0	0	3	0	0	0	0	0	0	0	0	0	0	0	0	0	0.000179482	0	0	0	0	0	0	0	0	0	0	0	0.000197018	0	0	0	0	0
0	0	0	0	0	0	2	0	0	0	0	0	0	0	0	2	0	0	0	0	0	0	0	0	0	0	0	0	0	0	0	0	8.03E-05	0	0	0	0	0	0	0	0	0.00399202	0	0	0	0	0	0	0	0
0	0	0	0	0	0	88	0	0	0	0	0	0	0	0	0	0	46	0	0	0	0	0	0	0	0	0	0	0	0	0	0	0.00161261	0	0	0	0	0	0	0	0	0	0	0.000949824	0	0	0	0	0	0
0	0	0	0	0	0	0	0	0	0	0	0	0	0	0	1	0	0	58	2	6	0	1	0	0	0	0	0	0	0	0	0	0	0	0	0	0	0	0	0	0	0.00213675	0	0	0.000535105	0.00288184	0.00695249	0	0.000312305	0
0	0	0	0	0	0	3	0	0	0	0	0	0	0	0	1	0	6	6	0	0	0	0	0	0	0	0	0	0	0	0	0	0.00041806	0	0	0	0	0	0	0	0	0.00364964	0	0.000362013	0.000511117	0	0	0	0	0
0	0	0	0	0	0	0	0	0	0	0	0	0	0	0	0	0	0	0	0	0	0	0	0	0	0	0	0	0	0	0	0	0	0	0	0	0	0	0	0	0	0	0	0	0	0	0	0	0	0
0	0	0	0	0	0	0	0	0	0	0	0	0	0	0	0	0	0	89	0	0	0	0	0	0	0	0	0	0	0	0	0	0	0	0	0	0	0	0	0	0	0	0	0	0.00133425	0	0	0	0	0
0	0	0	0	0	0	0	0	0	0	0	0	0	0	0	0	0	0	0	0	0	0	0	0	0	0	0	0	0	0	0	0	0	0	0	0	0	0	0	0	0	0	0	0	0	0	0	0	0	0
0	0	0	0	0	0	0	0	0	0	0	0	0	0	0	0	0	0	0	0	0	0	0	0	0	0	0	0	0	0	0	0	0	0	0	0	0	0	0	0	0	0	0	0	0	0	0	0	0	0
0	0	0	1	0	0	0	0	0	0	3	0	0	0	0	1	0	0	90	0	0	0	0	0	0	3	0	0	0	0.000265887	0	0	0	0	0	0	0.000261006	0	0	0	0	0.000220799	0	0	0.000259961	0	0	0	0	0
0	0	0	0	0	0	0	0	0	0	0	0	0	0	3	1	0	0	3	11	3	0	0	0	3	0	0	0	0	0	0	0	0	0	0	0	0	0	0	0	0.00263852	0.000499251	0	0	5.99E-06	0.00407861	0.00088054	0	0	0
0	0	0	0	0	0	1	0	1	0	0	0	0	0	0	0	0	0	9	0	0	1	0	0	0	0	0	0	0	0	0	0	2.63E-05	0	0.000104134	0	0	0	0	0	0	0	0	0	0.000274323	0	0	0.00167504	0	0
0	0	0	1	0	0	2	0	0	0	19	0	0	0	0	1	0	3	1259	3	0	0	3	0	0	19	0	0	0	0.00383142	0	0	6.52E-05	0	0	0	0.0031572	0	0	0	0	0.00429185	0	0.000184866	0.00161985	0.00767263	0	0	0.00104275	0
0	0	0	0	0	0	0	0	0	0	8	0	0	0	12	2	4	0	215	0	28	0	0	0	12	8	0	0	0	0	0	0	0	0	0	0	0.00052635	0	0	0	0.0123839	0.004662	0.000727934	0	0.000492991	0	0.00829384	0	0	0
0	0	0	0	0	0	4	0	0	0	0	0	0	0	0	0	0	8	0	0	0	0	0	0	1	0	0	0	0	0	0	0	0.000599161	0	0	0	0	0	0	0	0	0	0	0.000526489	0	0	0	0	0	0
0	0	0	0	0	0	0	0	0	0	0	0	0	0	0	0	0	0	0	0	0	0	0	0	0	0	0	0	0	0	0	0	0	0	0	0	0	0	0	0	0	0	0	0	0	0	0	0	0	0
0	0	0	0	0	0	0	0	0	0	0	0	0	0	1	0	0	0	1	0	1	0	0	0	1	0	0	0	0	0	0	0	0	0	0	0	0	0	0	0	0.00787402	0	0	0	1.94E-05	0	0.0023753	0	0	0
0	0	0	5	0	0	0	0	0	0	0	0	0	0	40	40	5	0	37	40	40	0	5	0	56	13	0	0	0	0.001485	0	0	0	0	0	0	0	0	0	0	0.0351803	0.0107066	0.000815927	0	7.39E-05	0.00887115	0.0117405	0	0.000191769	0
0	0	0	0	0	0	0	0	0	0	0	0	0	0	0	0	0	0	0	0	0	0	0	0	0	0	0	0	0	0	0	0	0	0	0	0	0	0	0	0	0	0	0	0	0	0	0	0	0	0
0	0	0	0	0	0	17	0	0	0	0	0	0	0	0	1	0	7	36	0	2	0	0	0	0	0	1	0	0	0	0	0	0.00121446	0	0	0	0	0	0	0	0	0.00537634	0	0.000561437	0.00347557	0	0.0181818	0	0	0
0	0	0	2	0	0	0	0	0	0	9	0	0	0	0	2	0	0	225	4	0	0	4	0	0	11	0	0	0	0.000531773	0	0	0	0	0	0	0.000783017	0	0	0	0	0.000441599	0	0	0.000649902	0.000797289	0	0	0.000139621	0
0	0	0	0	0	0	6	0	0	0	0	0	0	0	0	0	0	27	0	0	0	0	0	0	0	0	0	0	0	0	0	0	0.000489876	0	0	0	0	0	0	0	0	0	0	0.00194763	0	0	0	0	0	0
0	0	0	0	0	0	10	0	0	0	0	0	0	0	0	3	0	15	4	0	1	0	0	0	0	0	0	0	0	0	0	0	0.000714388	0	0	0	0	0	0	0	0	0.016129	0	0.00120308	0.000386175	0	0.00909091	0	0	0
0	0	10	0	0	0	193	0	1	0	0	0	0	0	0	0	0	205	0	10	0	0	10	0	69	0	0	0	0.00224972	0	0	0	0.00162519	0	0.000976562	0	0	0	0	0	0	0	0	0.0015079	0	0.00530504	0	0	0.000936768	0
0	0	0	1	0	0	0	0	0	0	0	0	0	0	0	1	0	0	3	1	0	0	1	0	0	3	0	0	0	0.00106383	0	0	0	0	0	0	0	0	0	0	0	0.000938967	0	0	0.00132042	0.000886525	0	0	0.000154036	0
0	0	0	0	0	0	0	0	0	0	3	0	0	0	0	0	0	0	219	0	0	0	0	0	0	3	0	0	0	0	0	0	0	0	0	0	0.000718735	0	0	0	0	0	0	0	0.00101676	0	0	0	0	0
0	0	0	2	0	0	37	0	0	0	0	0	0	0	0	4	0	39	0	16	0	0	8	0	0	0	0	0	0	0.00365631	0	0	0.000969754	0	0	0	0	0	0	0	0	0.0055788	0	0.000665836	0	0.0222531	0	0	0.00210526	0
0	0	0	0	0	0	0	0	0	0	0	0	0	0	0	0	0	0	5	0	0	0	0	0	0	0	0	0	0	0	0	0	0	0	0	0	0	0	0	0	0	0	0	0	0.0022007	0	0	0	0	0
0	0	0	0	0	0	0	0	0	0	0	0	0	0	0	2	0	0	167	0	0	0	0	0	0	0	0	0	0	0	0	0	0	0	0	0	0	0	0	0	0	0.020202	0	0	0.000579075	0	0	0	0	0
0	0	0	0	0	0	35	0	0	0	0	0	0	0	0	17	0	93	0	0	0	0	0	0	0	0	0	0	0	0	0	0	0.00086741	0	0	0	0	0	0	0	0	0.0230041	0	0.00157804	0	0	0	0	0	0
0	0	0	0	0	0	1	0	0	0	0	0	0	0	0	0	0	0	51	1	0	0	3	0	0	0	0	0	0	0	0	0	5.66E-05	0	0	0	0	0	0	0	0	0	0	0	0.00158434	0.00552486	0	0	0.00164835	0
0	0	0	0	0	0	0	0	0	0	0	0	0	0	0	0	0	0	0	0	0	0	0	0	0	0	0	0	0	0	0	0	0	0	0	0	0	0	0	0	0	0	0	0	0	0	0	0	0	0
0	0	0	4	0	0	0	0	0	0	0	0	0	0	0	4	0	0	179	4	0	0	4	0	0	31	0	0	0	0.000618908	0	0	0	0	0	0	0	0	0	0	0	0.000494927	0	0	0.000645387	0.000450146	0	0	6.71E-05	0
0	0	0	0	0	0	0	0	0	0	0	0	0	0	0	0	0	0	0	0	0	0	0	0	0	0	0	0	0	0	0	0	0	0	0	0	0	0	0	0	0	0	0	0	0	0	0	0	0	0
0	0	0	0	0	0	1	0	0	0	0	0	0	0	0	1	0	0	11	0	4	0	0	0	0	0	0	0	0	0	0	0	0.000187723	0	0	0	0	0	0	0	0	0.02	0	0	0.000108795	0	0.00432432	0	0	0
0	0	0	0	0	0	0	0	0	0	0	0	0	0	0	55	0	0	0	0	0	0	0	0	0	4	0	0	0	0	0	0	0	0	0	0	0	0	0	0	0	0.00946318	0	0	0	0	0	0	0	0
0	0	0	0	0	0	4	0	0	0	0	0	0	0	0	0	0	4	0	1	0	0	1	0	0	0	0	0	0	0	0	0	0.00146413	0	0	0	0	0	0	0	0	0	0	0.000607718	0	0.0204082	0	0	0.00540541	0
0	0	0	0	0	0	0	0	0	0	0	0	0	0	0	5	0	0	0	0	0	0	0	0	0	0	0	0	0	0	0	0	0	0	0	0	0	0	0	0	0	0.00529661	0	0	0	0	0	0	0	0
0	0	0	1	0	0	3	0	0	0	0	0	0	0	0	4	0	3	0	12	0	0	3	0	0	0	0	0	0	0.0017094	0	0	5.72E-05	0	0	0	0	0	0	0	0	0.00875274	0	9.77E-05	0	0.0204082	0	0	0.000744787	0
0	0	0	0	0	0	0	0	0	0	0	0	0	0	0	0	0	0	3	0	4	0	0	0	0	0	0	0	0	0	0	0	0	0	0	0	0	0	0	0	0	0	0	0	2.10E-05	0	0.00149813	0	0	0
0	0	0	0	0	0	0	0	0	0	0	0	0	0	0	0	0	0	4	0	0	0	0	0	0	0	0	0	0	0	0	0	0	0	0	0	0	0	0	0	0	0	0	0	0.0002634	0	0	0	0	0
0	0	0	0	0	0	0	0	0	0	0	0	0	0	0	0	0	0	0	0	0	0	0	0	0	0	0	0	0	0	0	0	0	0	0	0	0	0	0	0	0	0	0	0	0	0	0	0	0	0
0	0	0	0	0	0	0	0	0	0	0	0	0	0	0	0	0	0	0	0	0	0	0	0	0	0	0	0	0	0	0	0	0	0	0	0	0	0	0	0	0	0	0	0	0	0	0	0	0	0
0	0	0	3	0	0	134	0	0	0	0	0	0	0	0	1	0	84	126	1	0	0	14	0	0	2	0	0	0	0.00170164	0	0	0.00113932	0	0	0	0	0	0	0	0	0.000356379	0	0.000349595	0.00125974	0.000484027	0	0	0.00120027	0
0	0	0	0	0	0	0	0	0	0	0	0	0	0	0	0	0	2	2	0	0	0	0	0	0	0	0	0	0	0	0	0	0	0	0	0	0	0	0	0	0	0	0	0.00019516	0.000140056	0	0	0	0	0
0	0	0	0	0	0	0	0	0	0	0	0	0	0	0	0	4	0	290	0	0	0	0	0	0	0	0	0	0	0	0	0	0	0	0	0	0	0	0	0	0	0	0.00322061	0	0.00259257	0	0	0	0	0
0	0	0	0	0	0	74	0	2	0	3	1	0	0	2	1	3	185	216	2	5	0	25	0	2	3	0	0	0	0	0	0	0.000253652	0	7.22E-05	0	0.000739645	0.000262054	0	0	0.0041841	0.000201126	0.00118906	0.000471542	0.00132632	0.000423191	0.00325733	0	0.000784166	0
0	0	0	0	0	0	7	0	0	0	0	0	0	0	0	0	0	19	0	0	0	0	0	0	0	0	0	0	0	0	0	0	0.00221659	0	0	0	0	0	0	0	0	0	0	0.00499474	0	0	0	0	0	0
0	0	0	0	0	0	0	0	0	0	0	0	0	0	1	0	0	0	13	0	5	0	0	0	1	0	0	0	0	0	0	0	0	0	0	0	0	0	0	0	0.00892857	0	0	0	0.000194891	0	0.013369	0	0	0
0	0	0	0	0	0	0	0	0	0	0	0	0	0	0	0	0	0	0	0	0	0	0	0	0	0	0	0	0	0	0	0	0	0	0	0	0	0	0	0	0	0	0	0	0	0	0	0	0	0
0	0	0	0	0	0	0	0	0	0	0	0	0	0	0	0	0	0	0	0	0	0	0	0	0	0	0	0	0	0	0	0	0	0	0	0	0	0	0	0	0	0	0	0	0	0	0	0	0	0
0	0	0	0	0	0	0	0	0	0	0	0	0	0	0	0	0	0	2	0	0	0	0	0	0	0	0	0	0	0	0	0	0	0	0	0	0	0	0	0	0	0	0	0	1.85E-05	0	0	0	0	0
0	0	0	1	0	0	1	0	0	0	0	0	0	0	0	1	0	3	0	1	0	0	1	0	0	4	0	0	0	0.00306748	0	0	8.00E-05	0	0	0	0	0	0	0	0	0.00214592	0	0.000136048	0	0.00258398	0	0	0.000740192	0
0	0	0	2	0	0	0	0	0	0	0	0	0	0	8	16	1	0	1	16	8	0	2	0	8	2	0	0	0	0.00630915	0	0	0	0	0	0	0	0	0	0	0.0264026	0.0432432	0.000575374	0	7.56E-06	0.0519481	0.00696864	0	0.00116009	0
0	0	0	0	0	0	0	0	0	0	0	0	0	0	0	0	0	0	0	0	0	0	0	0	0	0	0	0	0	0	0	0	0	0	0	0	0	0	0	0	0	0	0	0	0	0	0	0	0	0
0	0	0	2	0	0	0	0	0	0	1	0	0	0	0	0	1	0	196	0	4	0	5	0	0	1	0	0	0	0.00641026	0	0	0	0	0	0	0.000533618	0	0	0	0	0	0.000594884	0	0.00174958	0	0.00382044	0	0.0023596	0
0	0	0	0	0	0	1	0	1	0	0	0	0	0	0	0	0	3	43	0	0	0	0	0	0	0	4	0	0	0	0	0	3.78E-05	0	0.00146199	0	0	0	0	0	0	0	0	0.000155755	0.000160061	0	0	0	0	0
0	0	0	0	0	0	5	0	0	0	0	0	0	0	0	1	0	1	1	0	0	0	0	0	0	0	0	0	0	0	0	0	0.000143291	0	0	0	0	0	0	0	0	0.00163666	0	2.66E-05	1.14E-05	0	0	0	0	0
0	0	0	0	0	0	0	0	0	0	0	0	0	0	0	0	0	0	3	0	0	0	0	0	0	0	0	0	0	0	0	0	0	0	0	0	0	0	0	0	0	0	0	0	3.83E-05	0	0	0	0	0
0	0	0	0	0	0	11	0	1	0	1	1	0	0	0	2	0	21	42	0	2	0	0	0	0	1	4	0	0	0	0	0	0.000415376	0	0.00146199	0	0.000213904	0.000134048	0	0	0	0.00621118	0	0.00109029	0.000156338	0	0.00148588	0	0	0
0	0	0	0	0	0	57	0	0	0	0	0	0	0	0	0	0	19	4	3	0	0	3	0	0	0	0	0	0	0	0	0	0.00204609	0	0	0	0	0	0	0	0	0	0	0.000959257	0.000262691	0.00663717	0	0	0.000898473	0
0	0	0	0	0	0	0	0	0	0	0	0	0	0	0	0	0	0	0	0	0	0	0	0	0	0	0	0	0	0	0	0	0	0	0	0	0	0	0	0	0	0	0	0	0	0	0	0	0	0
0	0	1	0	0	0	315	0	12	0	0	0	0	0	0	0	0	428	0	0	0	0	0	0	2	0	0	0	0.000246731	0	0	0	0.00138313	0	0.000870007	0	0	0	0	0	0	0	0	0.00195385	0	0	0	0	0	0
0	0	0	0	0	0	3	0	0	0	0	0	0	0	0	0	0	2	4	0	0	0	0	0	0	0	0	0	0	0	0	0	4.51E-05	0	0	0	0	0	0	0	0	0	0	3.78E-05	5.23E-05	0	0	0	0	0
0	0	0	1	0	0	0	0	0	0	0	0	0	0	0	4	0	0	0	0	0	0	0	0	0	5	0	0	0	0.000359066	0	0	0	0	0	0	0	0	0	0	0	0.00121433	0	0	0	0	0	0	0	0
0	0	0	0	0	0	5	0	0	0	5	16	0	0	0	0	0	16	223	0	0	0	0	0	0	5	7	0	0	0	0	0	0.000692137	0	0	0	0.000629247	0.000997009	0	0	0	0	0	0.000967118	0.000734943	0	0	0	0	0
0	0	0	0	0	0	0	0	0	0	0	0	0	0	0	0	0	0	340	0	0	0	0	0	0	0	0	0	0	0	0	0	0	0	0	0	0	0	0	0	0	0	0	0	0.000470655	0	0	0	0	0
0	0	0	1	0	0	0	0	0	0	1	0	0	0	0	3	0	2	0	3	0	0	1	0	0	1	0	0	0	0.00595238	0	0	0	0	0	0	0.00595238	0	0	0	0	0.0184049	0	0.000208594	0	0.0201342	0	0	0.00103842	0
0	0	0	0	0	0	0	0	0	0	0	0	0	0	0	0	0	0	0	0	0	0	0	0	0	0	0	0	0	0	0	0	0	0	0	0	0	0	0	0	0	0	0	0	0	0	0	0	0	0
0	0	0	0	0	0	0	0	0	0	0	0	0	0	0	2	0	0	3	0	24	0	0	0	0	0	0	0	0	0	0	0	0	0	0	0	0	0	0	0	0	0.00692042	0	0	9.14E-05	0	0.0243902	0	0	0
0	0	0	0	0	0	0	0	0	0	0	0	0	0	0	0	0	0	0	0	0	0	0	0	0	0	0	0	0	0	0	0	0	0	0	0	0	0	0	0	0	0	0	0	0	0	0	0	0	0
0	0	0	0	0	0	3	0	0	0	0	0	0	0	0	0	0	8	17	0	0	0	0	0	0	0	0	0	0	0	0	0	0.000286807	0	0	0	0	0	0	0	0	0	0	0.000933816	0.000329975	0	0	0	0	0
0	0	0	0	0	0	0	0	0	0	0	0	0	0	0	0	0	0	0	0	0	0	0	0	0	0	0	0	0	0	0	0	0	0	0	0	0	0	0	0	0	0	0	0	0	0	0	0	0	0
0	0	0	0	0	0	0	0	0	0	0	0	0	0	0	4	0	0	6	0	0	0	0	0	0	0	0	0	0	0	0	0	0	0	0	0	0	0	0	0	0	0.00892857	0	0	0.000616143	0	0	0	0	0
0	0	0	0	0	0	60	0	8	0	0	0	0	0	0	0	0	82	0	0	0	0	0	0	0	0	0	0	0	0	0	0	0.00179641	0	0.00149785	0	0	0	0	0	0	0	0	0.00238213	0	0	0	0	0	0
0	0	0	0	0	0	0	0	0	0	0	0	0	0	0	0	0	0	4	0	0	0	0	0	0	0	0	0	0	0	0	0	0	0	0	0	0	0	0	0	0	0	0	0	3.57E-05	0	0	0	0	0
0	0	0	0	0	0	27	0	44	0	0	0	0	0	0	0	0	90	10	0	0	0	0	2	0	0	6	0	0	0	0	0	0.000142628	0	0.00543344	0	0	0	0	0	0	0	0	0.00041952	0.000509892	0	0	0	0	0.00235294
0	0	0	0	0	0	0	0	0	0	0	0	0	0	1	15	0	0	12	5	6	0	0	0	1	0	0	0	0	0	0	0	0	0	0	0	0	0	0	0	0.00224215	0.0326797	0	0	6.74E-05	0.00739645	0.00474684	0	0	0
0	0	0	0	0	1	0	0	0	0	0	0	0	0	0	1	0	0	0	0	0	1	0	0	0	0	0	0	0	0	0	0.00787402	0	0	0	0	0	0	0	0	0	0.0020202	0	0	0	0	0	0.000763942	0	0
0	0	0	0	0	0	3	0	0	0	0	0	0	0	0	0	0	64	0	0	0	0	0	0	0	0	0	0	0	0	0	0	5.19E-05	0	0	0	0	0	0	0	0	0	0	0.000955595	0	0	0	0	0	0
0	0	0	0	0	0	0	0	0	0	0	0	0	0	0	0	0	0	0	0	0	0	0	0	0	0	0	0	0	0	0	0	0	0	0	0	0	0	0	0	0	0	0	0	0	0	0	0	0	0
0	0	0	0	0	0	0	0	0	0	0	0	0	0	0	0	0	0	29	0	0	0	0	0	0	0	0	0	0	0	0	0	0	0	0	0	0	0	0	0	0	0	0	0	8.38E-05	0	0	0	0	0
0	0	0	0	0	0	0	0	0	0	0	0	0	0	0	0	0	0	0	0	0	0	0	0	0	0	0	0	0	0	0	0	0	0	0	0	0	0	0	0	0	0	0	0	0	0	0	0	0	0
0	0	0	0	0	0	0	0	0	0	0	0	0	0	0	0	0	0	10	0	0	0	0	0	0	0	0	0	0	0	0	0	0	0	0	0	0	0	0	0	0	0	0	0	8.94E-05	0	0	0	0	0
0	0	0	0	0	0	0	0	0	0	0	0	0	0	0	0	0	0	0	0	0	0	0	0	0	0	0	0	0	0	0	0	0	0	0	0	0	0	0	0	0	0	0	0	0	0	0	0	0	0
0	0	0	0	0	0	13	0	0	0	0	0	0	0	0	8	0	37	0	0	0	0	0	0	0	0	0	0	0	0	0	0	0.000390215	0	0	0	0	0	0	0	0	0.0133111	0	0.000901208	0	0	0	0	0	0
0	1	1	0	0	0	1	0	7	0	0	1	0	0	1	2	29	52	1287	0	4	0	0	0	1	0	16	0.00943396	0.00943396	0	0	0	0.000106067	0	0.00943396	0	0	0.00943396	0	0	0.00892857	0.0142857	0.0448916	0.0039379	0.0192942	0	0.0106952	0	0	0
0	0	0	0	0	0	49	0	0	0	0	0	0	0	0	0	0	122	4	0	0	0	0	0	0	0	0	0	0	0	0	0	0.00140425	0	0	0	0	0	0	0	0	0	0	0.00324408	4.56E-05	0	0	0	0	0
0	0	0	0	0	0	0	0	0	0	0	0	0	0	0	2	0	0	5	0	0	0	0	0	0	0	0	0	0	0	0	0	0	0	0	0	0	0	0	0	0	0.04	0	0	0.000870928	0	0	0	0	0
0	0	0	0	0	1	3	0	0	0	0	0	0	0	0	1	0	0	0	0	0	3	0	1	0	0	0	0	0	0	0	0.0153846	0.000231321	0	0	0	0	0	0	0	0	0.00518135	0	0	0	0	0	0.0103093	0	0.0169492
0	0	0	0	0	0	0	0	0	0	0	0	0	0	0	2	0	0	0	0	0	0	0	0	0	0	0	0	0	0	0	0	0	0	0	0	0	0	0	0	0	0.0194175	0	0	0	0	0	0	0	0
0	0	0	0	0	0	0	0	0	0	0	0	0	0	0	0	0	0	0	0	0	0	0	0	0	0	0	0	0	0	0	0	0	0	0	0	0	0	0	0	0	0	0	0	0	0	0	0	0	0
0	0	0	0	0	0	0	0	0	0	0	0	0	0	0	0	0	0	3	0	0	0	0	0	0	0	0	0	0	0	0	0	0	0	0	0	0	0	0	0	0	0	0	0	0.000391389	0	0	0	0	0
0	0	0	0	0	0	0	0	0	0	0	0	0	0	0	0	0	0	0	0	0	0	0	0	0	0	0	0	0	0	0	0	0	0	0	0	0	0	0	0	0	0	0	0	0	0	0	0	0	0
0	0	0	0	0	0	0	0	0	0	0	0	0	0	0	1	0	0	0	0	0	0	0	0	0	0	0	0	0	0	0	0	0	0	0	0	0	0	0	0	0	0.00571429	0	0	0	0	0	0	0	0
0	0	0	0	0	0	108	0	0	0	0	0	0	0	0	0	0	90	0	0	0	0	0	0	0	0	0	0	0	0	0	0	0.00162428	0	0	0	0	0	0	0	0	0	0	0.00170284	0	0	0	0	0	0
0	0	0	0	0	0	10	0	0	0	0	0	0	0	0	0	0	3	0	0	0	0	0	0	0	0	0	0	0	0	0	0	0.00107423	0	0	0	0	0	0	0	0	0	0	0.000342309	0	0	0	0	0	0
0	0	0	0	0	0	0	0	0	0	0	0	0	0	0	43	0	0	0	0	0	0	0	0	0	0	0	0	0	0	0	0	0	0	0	0	0	0	0	0	0	0.00739849	0	0	0	0	0	0	0	0
0	0	0	0	0	0	2	0	0	0	0	0	0	0	0	0	0	1	12	0	0	0	0	0	0	0	0	0	0	0	0	0	0.000633312	0	0	0	0	0	0	0	0	0	0	0.000262881	0.000762631	0	0	0	0	0
0	0	0	0	0	0	11	0	0	0	0	0	0	0	0	0	0	20	0	0	0	0	0	0	0	0	0	0	0	0	0	0	0.000395257	0	0	0	0	0	0	0	0	0	0	0.000651784	0	0	0	0	0	0
0	0	0	0	0	0	0	0	0	0	0	0	0	0	0	0	0	0	0	0	0	0	0	0	0	0	0	0	0	0	0	0	0	0	0	0	0	0	0	0	0	0	0	0	0	0	0	0	0	0
0	0	0	0	0	0	20	0	7	0	0	0	0	0	0	0	0	12	81	1	0	0	3	0	0	0	0	0	0	0	0	0	0.00209534	0	0.00155971	0	0	0	0	0	0	0	0	0.00119	0.00717131	0.00934579	0	0	0.00341297	0
0	0	0	11	0	0	201	0	0	0	11	0	0	0	0	17	0	249	0	11	0	0	164	0	0	11	0	0	0	0.0132212	0	0	0.00271471	0	0	0	0.0132212	0	0	0	0	0.0174897	0	0.00350596	0	0.00898693	0	0	0.0244484	0
0	0	0	0	0	0	0	0	0	0	0	0	0	0	0	0	0	0	0	0	0	0	0	0	0	0	0	0	0	0	0	0	0	0	0	0	0	0	0	0	0	0	0	0	0	0	0	0	0	0
[truncated: 3 more columns]
