# Supplementary material for: Protein structural domain-disease association prediction based on heterogeneous networks
Source: BMC Genomics. 2025 Apr 10;23(Suppl 6):869. doi: 10.1186/s12864-024-11117-0 (PMC11987217; doi:10.1186/s12864-024-11117-0)
Supplement: Supplementary file 3 — Additional file 3: The topological feature train set. [file 12864_2024_11117_MOESM3_ESM.csv]

Y	V2	V3	V4	V5	V6	V7	V8	V9	V10	V11	V12	V13	V14	V15	V16	V17	V18	V19	V20	V21	V22	V23	V24	V25	V26	V27
1	0	0	1	0	0	0	0	0	0	0	0	0	1	0	2	0	0	0	0	0	0	0	0	0	1	0
1	0	0	2	2	12	0	9	0	2	3	0	6	12	2	20	0	0	2	19	2	24	4	78	2	3	0
1	0	0	0	10	0	0	10	0	10	6	0	0	11	48	0	48	0	691	6	48	0	6	0	48	6	0
1	0	0	1	11	0	0	11	0	11	13	0	0	12	0	0	9	0	472	0	0	0	1	0	0	13	0
1	0	0	1	0	1	0	0	0	0	0	0	1	2	0	51	0	0	0	0	0	0	0	1	0	8	0
1	0	0	0	2	0	0	2	0	2	0	0	0	3	0	0	0	0	0	0	0	0	0	0	0	0	0
1	0	0	0	2	0	0	3	0	2	0	0	0	4	0	2	0	0	0	1	0	0	0	2	0	0	0
1	0	0	0	1	1	22	2	0	1	0	0	2	4	0	0	0	8	44	0	0	1	0	2	0	0	0
1	0	0	2	3	3	5	12	0	3	12	0	12	16	0	0	0	15	45	0	0	9	8	60	0	12	0
1	0	0	0	2	0	170	2	0	2	0	0	0	3	0	0	0	130	339	0	0	0	0	0	0	0	0
1	0	0	0	1	1	60	2	0	1	0	0	2	4	0	0	0	113	120	0	0	1	0	2	0	0	0
1	0	1	0	0	0	264	0	1	0	0	0	0	1	0	34	0	312	8	0	1	0	0	0	0	2	0
1	0	0	0	6	0	1	6	0	6	0	0	0	7	0	0	0	0	6	0	0	0	0	0	0	0	0
1	0	0	0	0	0	0	5	0	0	0	0	0	6	0	16	0	0	2	2	0	0	0	21	0	0	0
1	0	1	1	2	6	15	10	2	2	0	0	12	15	0	7	0	64	39	10	6	12	2	66	10	2	6
1	4	5	3	4	24	316	8	103	5	17	28	5	10	28	35	42	313	1340	44	77	97	114	120	62	46	55
1	0	0	0	0	0	0	0	0	0	0	0	0	1	0	0	0	0	0	0	0	0	0	0	0	0	0
1	0	0	0	11	0	45	11	0	11	1	1	0	12	0	0	0	10	400	1	0	0	1	0	0	1	0
1	0	0	7	0	0	31	0	0	0	74	1	1	2	0	1	1	8	219	0	0	0	20	0	0	74	0
1	3	6	9	3	2	165	6	26	3	22	14	4	8	14	15	19	110	498	30	34	24	47	8	36	37	28
1	0	0	0	1	0	0	1	0	1	1	0	0	2	0	444	0	0	24	1	0	0	1	0	0	2	0
1	0	9	3	0	0	223	3	81	0	1	1	0	4	0	106	0	154	4	37	9	0	0	2	0	3	0
1	0	0	0	0	0	1	0	0	0	0	0	0	1	0	0	0	0	1	0	0	0	0	0	0	0	0
1	1	1	0	1	0	109	2	0	1	4	3	0	3	1	2	0	12	86	9	2	0	0	0	1	4	3
1	0	0	0	3	6	23	12	0	3	2	0	12	16	0	0	0	78	15	12	0	18	3	48	0	2	0
1	0	0	0	0	0	0	0	0	0	0	0	0	1	0	0	0	0	0	0	0	0	0	0	0	0	0
1	0	0	0	0	2	0	0	0	0	0	0	2	3	0	0	0	0	0	0	0	0	0	4	0	0	0
1	0	0	0	1	2	0	3	0	1	0	0	4	6	0	0	0	0	11	0	0	2	0	8	0	0	0
1	0	0	0	1	0	0	1	0	1	0	0	0	2	0	0	0	0	0	0	0	0	0	0	0	0	0
1	0	0	0	1	45	0	12	0	1	0	0	20	23	0	6	0	0	0	0	0	45	0	326	0	0	0
1	0	0	0	2	19	72	6	20	2	0	0	6	9	0	20	0	54	52	0	2	38	0	63	0	0	0
1	0	0	0	1	0	49	1	20	1	0	0	0	2	0	0	0	15	74	0	0	0	0	0	0	0	0
1	7	7	2	10	0	84	10	2	10	37	98	0	11	41	0	98	20	2015	4	48	2	29	0	41	37	103
1	0	0	2	2	14	0	6	0	2	0	0	6	9	0	19	0	0	0	21	0	28	4	72	0	1	0
1	3	3	1	4	0	15	3	0	4	49	61	0	4	7	0	85	25	2038	2	10	0	22	0	7	49	16
1	0	0	0	1	24	0	11	0	1	0	0	20	22	0	0	0	0	0	0	0	24	0	368	0	0	0
1	0	0	3	0	0	0	0	0	0	0	0	0	1	0	234	0	0	0	0	0	0	0	0	0	26	0
1	0	1	1	2	19	321	6	38	2	0	0	6	9	0	88	0	303	52	6	2	38	2	63	3	1	0
1	6	6	1	10	0	123	10	11	10	26	100	0	11	42	0	117	49	3393	5	48	0	52	0	42	26	209
1	0	0	0	0	14	0	0	0	0	0	0	1	2	0	117	0	0	0	7	0	0	0	14	4	0	0
1	0	0	0	3	0	42	3	0	3	0	0	0	4	0	0	0	0	160	0	0	0	0	0	0	0	0
1	0	0	1	0	0	0	0	0	0	0	0	0	1	0	4	0	0	0	0	0	0	0	0	0	0	0
1	0	0	0	3	6	0	12	0	3	2	0	12	16	0	0	0	0	15	16	0	18	4	48	0	2	0
1	0	0	0	0	0	0	0	0	0	0	0	0	1	0	4	0	0	0	0	0	0	0	0	0	0	0
1	0	0	0	0	1	0	0	0	0	0	0	1	2	0	1	0	0	0	0	0	0	0	1	0	0	0
1	0	0	0	0	0	0	0	0	0	0	0	0	1	0	6	0	0	0	0	0	0	0	0	0	0	0
1	1	1	0	3	0	35	3	0	3	3	14	0	4	5	0	5	9	143	3	6	0	3	0	5	3	8
1	0	0	0	1	1	60	2	0	1	0	0	2	4	0	0	0	113	120	0	0	1	0	2	0	0	0
1	2	2	1	3	0	44	3	0	3	16	31	0	4	8	2	8	14	169	21	10	0	21	0	8	19	15
1	0	0	0	4	0	38	4	0	4	0	0	0	5	0	0	0	3	150	0	0	0	0	0	0	0	0
1	0	0	0	11	0	45	11	0	11	1	1	0	12	0	0	0	10	400	1	0	0	1	0	0	1	0
1	0	0	12	0	0	28	0	0	0	180	12	0	1	0	0	12	0	386	0	0	0	68	0	0	180	0
1	0	0	0	0	2	0	0	0	0	0	0	2	3	0	2	0	0	0	0	0	0	0	4	0	0	0
1	0	0	0	1	0	4	1	0	1	0	0	0	2	0	2	0	0	4	0	0	0	0	0	0	0	0
1	1	1	1	1	2	12	2	2	1	3	4	2	4	2	0	7	2	36	0	4	2	3	4	2	3	4
1	0	0	1	0	0	11	0	13	0	0	0	0	1	0	6	0	56	0	0	0	0	0	0	0	0	0
1	0	0	0	0	0	17	0	10	0	0	0	0	1	0	0	0	0	17	0	0	0	0	0	0	0	5
1	1	4	2	5	0	577	5	28	5	8	18	0	6	9	116	9	977	405	26	29	0	26	0	25	34	8
1	0	0	0	1	0	0	2	0	1	4	0	0	3	2	2	1	0	86	9	2	0	0	0	2	4	0
1	0	0	0	1	13	0	11	0	1	0	0	20	22	0	0	0	0	0	0	0	13	0	390	0	0	0
1	1	1	0	3	0	35	3	0	3	3	14	0	4	5	0	5	9	143	3	6	0	3	0	5	3	8
1	0	0	0	0	2	0	0	0	0	0	0	2	3	0	0	0	0	0	0	0	0	0	4	0	0	0
1	0	0	1	1	0	32	5	2	1	0	0	0	6	0	16	0	59	38	1	0	0	1	21	0	1	0
1	0	0	0	0	0	0	0	0	0	0	0	0	1	0	0	0	0	0	0	0	0	0	0	0	0	0
1	2	2	0	3	0	16	3	0	3	3	35	0	4	8	0	8	7	71	3	10	0	3	0	8	3	10
1	0	0	0	1	1	23	2	0	1	2	0	2	4	0	0	0	1	65	4	0	1	2	2	0	2	1
1	0	0	0	1	1	23	2	0	1	2	0	2	4	0	0	0	1	65	4	0	1	2	2	0	2	1
1	0	0	0	10	0	0	10	0	10	6	0	0	11	48	0	48	0	691	6	48	0	6	0	48	6	0
1	0	0	0	4	0	38	4	0	4	0	0	0	5	0	0	0	3	150	0	0	0	0	0	0	0	0
1	0	0	0	1	7	0	8	0	1	0	0	14	16	0	0	0	0	0	0	0	7	0	98	0	0	0
1	0	0	1	2	19	0	6	0	2	0	0	6	9	0	88	0	0	52	6	2	38	2	63	6	1	0
1	0	0	0	1	1	0	2	0	1	0	0	2	4	0	0	0	0	4	0	0	1	0	2	0	0	0
1	0	0	0	0	1	0	0	0	0	0	0	1	2	0	1	0	0	0	0	0	0	0	1	0	0	0
1	0	0	2	1	0	10	1	0	3	3	0	0	3	0	2	0	5	20	1	0	0	3	0	0	7	0
1	0	0	1	0	0	0	0	0	0	0	0	0	1	0	980	0	0	0	0	0	0	0	0	0	0	0
1	0	0	1	1	0	287	1	0	1	3	0	0	2	0	444	0	276	25	0	0	0	0	0	0	4	0
1	0	0	0	0	4	0	0	0	0	0	0	4	5	0	0	0	0	0	0	0	0	0	16	0	0	0
1	0	0	0	2	0	11	2	0	2	0	0	0	3	0	0	0	32	33	0	0	0	0	0	0	0	0
1	0	0	0	0	1	7	0	0	0	0	0	1	2	0	0	0	0	7	0	0	0	0	1	0	0	0
1	0	0	0	0	2	0	0	0	0	0	0	2	3	0	0	0	0	0	0	0	0	0	4	0	0	0
1	0	0	0	1	0	18	1	0	1	0	0	0	2	0	0	0	3	18	0	0	0	0	0	0	0	0
1	0	0	0	0	0	3	0	0	0	0	0	0	1	0	0	0	0	0	0	0	0	0	0	0	0	0
1	0	0	0	2	0	8	2	0	2	0	0	0	3	0	0	0	54	24	0	0	0	0	0	0	0	0
1	7	7	1	10	0	82	10	2	10	21	97	0	11	41	0	56	20	1215	5	48	0	8	0	41	21	103
1	0	0	1	0	0	0	0	0	0	0	0	0	1	0	2	0	0	0	0	0	0	0	0	0	0	0
1	0	0	1	1	0	0	1	0	1	2	0	0	2	0	34	0	0	0	3	0	0	3	0	0	2	0
1	0	0	0	2	0	0	2	0	2	0	0	0	3	0	0	0	0	0	0	0	0	0	0	0	0	0
1	0	0	0	1	3	2	2	0	1	0	0	2	4	0	0	0	0	4	0	0	3	0	6	0	0	0
1	0	0	0	0	0	0	0	0	0	0	0	0	1	0	0	0	0	0	0	0	0	0	0	0	0	0
1	0	0	20	0	25	0	0	0	0	0	0	1	2	0	1006	0	0	0	0	0	0	0	25	0	5	0
1	0	0	0	3	3	5	12	0	3	2	0	12	16	0	0	0	15	15	8	0	9	2	60	0	2	0
1	0	0	0	3	7	11	15	0	3	0	0	16	20	0	2	0	0	33	0	0	21	0	284	0	0	0
1	1	1	0	3	0	18	3	0	3	18	12	0	4	3	0	3	11	107	18	4	0	18	0	3	18	7
1	0	0	0	0	0	0	5	0	0	0	0	0	6	0	16	0	0	0	2	0	0	0	21	0	0	0
1	0	0	1	0	0	4	0	0	0	2	0	0	1	0	0	0	0	19	0	0	0	1	0	0	2	0
1	0	0	0	0	0	15	3	0	0	1	0	0	4	0	106	0	0	6	40	9	0	0	2	9	1	0
1	0	0	2	2	14	0	6	0	2	0	0	6	9	0	19	0	0	0	21	0	28	4	72	0	1	0
1	1	1	9	1	2	154	3	2	1	155	56	6	8	7	10	111	79	4434	8	13	2	117	38	7	155	22
1	1	1	9	1	2	154	3	2	1	155	56	6	8	7	10	111	79	4434	8	13	2	117	38	7	155	22
1	0	0	2	2	0	27	2	0	2	0	0	0	3	0	6	0	8	42	4	0	0	4	0	0	14	0
1	1	1	0	4	1	209	8	1	4	1	7	5	10	14	2	7	246	422	10	16	4	5	5	14	1	11
1	0	0	4	0	0	0	0	0	0	6	0	0	1	0	6	0	0	0	0	0	2	35	0	0	41	0
1	0	0	0	1	0	0	1	0	1	0	0	0	2	0	0	0	0	0	0	0	0	0	0	0	0	0
1	0	1	1	2	6	15	10	2	2	0	0	12	15	0	7	0	64	39	10	6	12	2	66	10	2	6
1	0	0	1	1	0	0	1	0	1	0	0	0	2	0	2	0	0	0	1	0	0	1	0	0	13	0
1	0	0	0	1	2	0	3	0	1	2	0	4	6	0	0	0	3	88	0	0	2	1	8	0	2	0
1	0	0	1	1	0	10	2	0	2	1	0	0	3	0	2	0	5	10	2	0	0	2	0	0	4	0
1	0	0	0	1	1	0	2	0	1	0	0	2	4	0	0	0	0	4	0	0	1	0	2	0	0	0
1	0	0	0	0	2	0	0	0	0	0	0	2	3	0	0	0	0	0	0	0	0	0	4	0	0	0
1	0	0	0	0	4	0	0	0	0	0	0	4	5	0	0	0	0	0	0	0	0	0	16	0	0	0
1	0	0	0	3	2	0	9	0	3	0	0	8	12	0	1	0	0	6	0	0	6	0	16	0	0	0
1	0	0	0	0	2	0	0	0	0	0	0	2	3	0	0	0	0	0	0	0	0	0	4	0	0	0
1	0	0	0	2	0	0	2	0	2	0	0	0	3	0	6	0	0	0	0	0	0	0	0	0	0	0
1	0	0	0	0	0	0	0	0	0	0	0	0	1	0	2	0	0	0	0	0	0	0	0	0	0	0
1	0	0	5	0	0	0	0	0	0	78	2	3	4	1	1	2	0	96	0	1	0	1	0	1	78	1
1	0	0	2	2	12	0	6	0	2	0	0	6	9	0	19	0	0	0	21	0	24	4	78	0	1	0
1	0	0	0	4	0	36	4	0	4	0	0	0	5	0	0	0	3	150	0	0	0	0	0	0	0	0
1	0	0	0	1	0	34	1	0	1	0	0	0	2	0	0	0	1	66	0	0	0	0	0	0	0	0
1	0	0	0	1	0	0	1	0	1	0	0	0	2	0	0	0	0	0	0	0	0	0	0	0	0	0
1	0	1	3	0	0	241	0	5	0	0	0	0	1	0	22	0	222	14	0	1	0	0	0	0	8	1
1	0	0	2	1	1	42	2	1	1	8	0	5	7	0	10	0	15	171	1	0	1	10	4	0	8	3
1	0	0	0	1	2	0	3	0	1	0	0	4	6	0	0	0	3	0	0	0	2	0	8	0	0	0
1	1	1	1	1	1	18	2	1	1	4	4	2	4	2	5	2	29	44	4	11	1	5	2	2	4	6
1	0	0	0	11	0	0	11	0	11	1	0	0	12	0	0	0	0	400	1	0	0	1	0	0	1	0
1	0	0	0	0	1	0	0	0	0	0	0	1	2	0	0	0	0	0	0	0	0	0	1	0	0	0
1	0	0	0	1	1	22	2	0	1	0	0	2	4	0	0	0	8	44	0	0	1	0	2	0	0	0
1	0	0	0	2	0	169	2	0	2	0	0	0	3	0	0	0	130	339	0	0	0	0	0	0	0	0
1	0	0	0	1	10	0	11	0	1	0	0	20	22	0	0	0	0	0	0	0	10	0	396	0	0	0
1	0	0	2	0	6	0	0	0	0	0	0	1	2	0	14	0	0	0	0	0	0	0	6	0	0	0
1	0	0	0	0	0	19	0	0	0	0	0	0	1	0	0	0	3	19	0	0	0	0	0	0	0	0
1	0	0	0	3	2	2	9	0	3	0	0	8	12	0	1	0	0	6	0	0	6	0	16	0	0	0
1	0	0	1	1	1	22	2	0	1	3	0	2	4	0	0	0	8	48	0	0	1	0	2	0	3	0
1	5	9	12	6	0	1239	5	40	6	53	41	1	7	11	118	79	2110	1516	22	40	5	86	0	27	169	31
1	0	0	0	2	0	0	2	0	2	0	0	0	3	0	0	0	0	0	0	0	0	0	0	0	0	0
1	1	4	7	6	0	670	5	33	6	39	23	0	6	9	116	21	1069	681	21	29	0	39	0	25	97	8
1	0	0	0	0	0	0	0	0	0	0	0	0	1	0	0	0	0	0	0	0	0	0	0	0	0	0
1	1	1	0	1	2	12	2	2	1	1	4	2	4	2	0	1	2	24	2	4	2	1	4	2	1	4
1	1	1	1	2	0	11	1	0	2	14	5	0	2	1	0	10	4	161	0	2	0	7	0	1	14	2
1	5	5	0	10	0	83	10	2	10	6	77	0	11	43	0	43	20	691	6	48	0	6	0	43	6	81
1	0	0	0	7	0	0	7	0	7	0	0	0	8	0	0	0	0	190	0	0	0	0	0	0	0	0
1	0	0	1	0	1	0	0	0	0	0	0	1	2	0	4	0	0	0	0	0	0	0	1	0	0	0
1	0	0	0	1	0	0	1	0	1	1	0	0	2	0	0	0	0	8	1	0	0	1	0	0	1	0
1	0	0	8	0	0	5	0	0	0	78	2	3	4	1	1	2	4	96	0	1	0	1	0	1	78	1
1	0	0	7	1	0	33	1	0	1	0	0	0	2	0	40	0	0	4	7	0	0	7	0	0	10	0
1	2	5	3	3	2	164	6	24	3	5	11	4	8	16	15	8	80	218	42	34	6	21	8	38	12	20
1	0	0	0	7	0	30	7	0	7	0	0	0	8	0	0	0	7	190	0	0	0	0	0	0	0	0
1	0	0	0	0	0	0	0	0	0	0	0	0	1	0	0	0	0	0	0	0	0	0	0	0	0	0
1	0	0	2	1	0	6	1	0	1	37	1	1	3	0	0	1	0	124	5	0	0	8	0	0	37	0
1	0	0	0	0	7	3	0	0	0	0	0	1	2	0	0	0	1	3	0	0	0	0	7	0	0	0
1	0	0	0	4	0	0	4	0	4	2	0	0	5	0	0	0	0	8	2	0	0	2	0	0	2	0
1	3	5	2	4	24	517	8	88	4	17	24	5	10	30	59	15	536	898	82	77	96	42	120	72	24	46
1	4	6	4	4	24	598	8	135	4	33	36	5	10	28	59	25	1077	1615	78	77	99	63	120	70	44	61
1	0	0	0	1	0	0	1	0	1	0	0	0	2	0	0	0	0	0	0	0	0	0	0	0	0	0
1	0	0	2	2	2	11	4	0	2	0	0	3	6	0	16	0	37	8	8	0	4	4	6	0	0	0
1	3	3	7	8	0	107	3	0	8	286	117	2	6	9	0	171	68	7101	10	18	0	150	0	9	286	24
1	0	0	2	0	0	14	0	0	0	6	3	3	4	2	3	3	31	58	4	5	0	3	2	2	6	2
1	1	1	0	4	1	209	8	1	4	1	7	5	10	14	2	7	246	422	10	16	4	5	5	14	1	11
1	0	0	0	4	0	0	4	0	4	2	0	0	5	0	0	0	0	8	2	0	0	2	0	0	2	0
1	0	0	0	5	0	14	5	0	5	0	0	0	6	0	0	0	4	81	0	0	0	0	0	0	0	0
1	1	1	0	3	0	42	3	0	3	4	33	0	4	5	0	5	3	235	4	6	0	4	0	5	4	8
1	0	0	0	0	0	0	0	0	0	0	0	0	1	0	0	0	0	0	0	0	0	0	0	0	0	0
1	0	0	0	1	7	0	8	0	1	0	0	14	16	0	0	0	0	0	0	0	7	0	98	0	0	0
1	0	0	0	1	1	22	2	0	1	1	0	2	4	0	0	0	8	44	2	0	1	1	2	0	1	0
1	0	0	0	5	0	14	5	0	5	0	0	0	6	0	0	0	4	81	0	0	0	0	0	0	0	0
1	0	0	0	11	0	45	11	0	11	1	1	0	12	0	0	0	10	400	1	0	0	1	0	0	1	0
1	0	0	0	5	0	14	5	0	5	0	0	0	6	0	0	0	4	81	0	0	0	0	0	0	0	0
1	0	0	2	0	0	0	0	0	0	0	0	0	1	0	6	0	0	0	0	0	0	0	0	0	15	0
1	0	0	10	0	0	0	0	0	0	0	0	0	1	0	522	0	0	0	0	0	0	0	0	0	3	0
1	4	18	19	4	24	679	8	129	4	137	49	12	17	38	89	64	609	5218	14	130	98	140	126	46	215	54
1	0	0	0	1	2	11	3	0	1	0	1	4	6	0	0	1	16	17	0	0	2	0	8	0	0	0
1	4	19	32	4	24	1072	8	143	4	137	49	12	17	38	151	64	1038	5218	31	130	100	232	126	54	238	54
1	0	0	2	0	1	20	0	0	0	12	2	1	2	0	0	2	15	32	0	0	0	4	1	0	18	1
1	0	0	0	3	0	42	3	0	3	0	0	0	4	0	0	0	0	160	0	0	0	0	0	0	0	0
1	0	0	0	1	2	0	3	0	1	0	0	4	6	0	0	0	3	0	0	0	2	0	8	0	0	0
1	0	0	0	0	0	1	0	0	0	0	0	0	1	0	0	0	1	1	0	0	0	0	0	0	0	0
1	0	0	0	3	0	42	3	0	3	0	0	0	4	0	0	0	0	160	0	0	0	0	0	0	0	0
1	0	0	3	1	1	0	2	0	1	3	0	2	4	0	3	0	0	0	2	0	1	11	2	0	3	0
1	0	0	0	7	0	0	7	0	7	0	0	0	8	0	0	0	0	190	0	0	0	0	0	0	0	0
1	0	0	0	1	10	0	11	0	1	0	0	20	22	0	0	0	0	0	0	0	10	0	396	0	0	0
1	0	0	0	3	2	2	9	0	3	0	0	8	12	0	0	0	0	6	0	0	6	0	16	0	0	0
1	0	0	0	3	3	0	12	0	3	2	0	12	16	0	0	0	0	15	8	0	9	2	60	0	2	0
1	0	0	3	0	0	0	0	0	0	0	0	0	1	0	174	0	0	0	0	0	0	0	0	0	8	0
1	0	0	0	1	12	0	11	0	1	0	0	20	22	0	0	0	0	0	0	0	12	0	392	0	0	0
1	0	0	0	2	0	0	2	0	2	6	0	0	3	0	2	0	0	25	8	0	0	8	0	0	6	0
1	2	2	0	2	0	32	2	0	2	12	9	1	4	7	0	13	24	442	2	11	0	7	0	7	12	11
1	0	0	2	2	2	11	4	0	2	0	0	3	6	0	16	0	37	8	8	0	4	4	6	0	0	0
1	1	4	2	5	0	577	5	28	5	8	18	0	6	9	116	9	977	405	26	29	0	26	0	25	34	8
1	0	0	0	1	0	0	1	0	1	0	0	0	2	0	0	0	0	0	0	0	0	0	0	0	0	0
1	0	0	0	0	0	0	0	0	0	0	0	0	1	0	2	0	0	0	0	0	0	0	0	0	0	0
1	0	0	1	1	0	32	5	2	1	0	0	0	6	0	16	0	59	38	1	0	0	1	21	0	1	0
1	0	0	0	3	28	0	16	0	3	0	0	16	20	0	1	0	0	33	0	0	84	0	200	0	0	0
1	0	0	0	3	6	32	12	0	3	2	0	12	16	0	0	0	96	15	16	0	18	4	48	0	2	0
1	0	1	1	5	0	107	6	2	5	0	0	0	7	0	80	0	11	75	5	5	0	5	16	4	7	0
1	0	0	0	0	0	0	0	0	0	0	0	0	1	0	0	0	0	0	0	0	0	0	0	0	0	0
1	0	0	0	1	10	0	11	0	1	0	0	20	22	0	0	0	0	0	0	0	10	0	396	0	0	0
1	0	0	0	0	0	0	0	0	0	0	0	0	1	0	0	0	0	0	0	0	0	0	0	0	0	0
1	0	0	0	2	2	4	4	0	2	0	0	3	6	0	2	0	4	8	0	0	4	0	6	0	0	0
1	0	0	0	1	0	0	1	0	1	0	0	0	2	0	0	0	0	0	0	0	0	0	0	0	0	0
1	0	0	0	0	0	0	0	0	0	0	0	0	1	0	110	0	0	0	0	0	0	0	0	0	0	0
1	0	0	0	6	0	1	6	0	6	0	0	0	7	0	0	0	0	6	0	0	0	0	0	0	0	0
1	0	0	0	1	0	0	1	0	1	0	0	0	2	0	2	0	0	0	0	0	0	0	0	0	0	0
1	0	0	0	1	2	11	3	0	1	0	1	4	6	0	0	1	16	17	0	0	2	0	8	0	0	0
1	0	0	1	0	2	0	0	0	0	0	0	2	3	0	4	0	0	0	0	0	0	0	4	0	0	0
1	0	0	0	3	2	0	9	0	3	0	0	8	12	0	13	0	0	6	0	0	6	0	16	0	0	0
1	0	0	0	0	0	7	0	0	0	0	0	0	1	0	0	0	0	7	0	0	0	0	0	0	0	0
1	0	0	0	1	1	0	2	0	1	0	0	2	4	0	0	0	0	0	0	0	1	0	2	0	0	0
1	0	0	0	0	1	12	0	0	0	0	0	1	2	0	0	0	6	12	0	0	0	0	1	0	0	0
1	0	0	1	0	0	0	0	0	0	0	0	0	1	0	2	0	0	0	0	0	0	0	0	0	0	0
1	0	0	2	2	12	0	9	0	2	3	0	6	12	2	20	0	0	2	19	2	24	4	78	2	3	0
1	0	0	0	1	7	0	8	0	1	0	0	14	16	0	0	0	0	0	0	0	7	0	98	0	0	0
1	0	0	2	2	12	0	6	0	2	0	0	6	9	0	19	0	0	0	21	0	24	4	78	0	1	0
1	0	0	0	0	2	0	0	0	0	0	0	1	2	0	0	0	0	0	0	0	0	0	2	0	0	0
1	0	0	0	2	4	24	10	2	2	0	0	12	15	0	2	0	50	39	0	6	8	0	72	0	2	6
1	0	0	0	3	6	23	12	0	3	2	0	12	16	0	0	0	78	15	12	0	18	3	48	0	2	0
1	2	2	12	4	0	70	3	0	4	248	31	3	7	5	3	43	40	1591	12	17	0	32	0	5	248	15
1	0	0	2	0	9	0	0	0	0	0	0	1	2	0	15	0	0	0	0	0	0	0	9	0	0	0
1	0	0	0	11	0	45	11	0	11	1	1	0	12	0	0	0	10	400	1	0	0	1	0	0	1	0
1	0	0	0	2	0	30	2	0	2	0	0	0	3	0	0	0	24	90	0	0	0	0	0	0	0	0
1	0	0	0	3	2	2	9	0	3	0	0	8	12	0	0	0	0	6	0	0	6	0	16	0	0	0
1	0	0	0	2	0	0	2	0	2	0	0	0	3	0	6	0	0	0	0	0	0	0	0	0	0	0
1	0	0	0	7	0	32	7	0	7	0	0	0	8	0	0	0	7	190	0	0	0	0	0	0	0	0
1	3	3	16	5	0	73	3	0	5	270	42	3	7	9	4	71	25	2346	9	23	0	40	0	9	279	18
1	0	0	0	3	7	0	15	0	3	0	0	16	20	0	0	0	0	33	0	0	21	0	284	0	0	0
1	0	0	0	2	0	0	2	0	2	0	0	0	3	0	0	0	0	0	0	0	0	0	0	0	0	0
1	0	0	0	0	0	0	0	0	0	0	0	0	1	0	12	0	0	0	0	0	0	0	0	0	0	0
1	1	1	3	2	0	63	5	0	2	28	19	1	7	11	8	35	54	593	10	18	0	4	36	11	28	11
1	0	0	3	0	0	7	0	0	0	2	0	0	1	0	6	0	0	13	0	0	0	6	0	0	7	0
1	0	0	0	0	0	0	0	0	0	0	0	0	1	0	0	0	0	0	0	0	0	0	0	0	0	0
1	0	0	0	3	6	0	12	0	3	2	0	12	16	0	0	0	0	15	12	0	18	3	48	0	2	0
1	3	3	3	6	0	107	3	0	6	135	109	1	5	21	0	127	60	3710	14	27	0	114	0	21	135	22
1	0	0	0	0	1	0	0	0	0	0	0	1	2	0	1	0	0	0	0	0	0	0	1	0	0	0
1	0	0	1	0	1	12	0	0	0	88	23	8	9	10	4	23	4	1502	0	48	0	2	53	10	88	12
1	1	1	0	3	0	35	3	0	3	3	14	0	4	5	0	5	9	143	3	6	0	3	0	5	3	8
1	0	0	0	1	0	0	1	0	1	0	0	0	2	0	0	0	0	0	0	0	0	0	0	0	0	0
1	4	4	5	4	1	308	8	4	4	8	19	6	11	8	4	19	339	1049	1	20	4	13	5	8	16	40
1	0	0	1	0	0	0	0	0	0	0	0	0	1	0	2	0	0	0	0	0	0	0	0	0	0	0
1	0	0	0	1	0	7	1	0	1	0	0	0	2	0	0	0	0	14	0	0	0	0	0	0	0	0
1	3	3	2	3	2	59	6	8	3	16	15	4	8	14	3	16	39	444	6	34	6	12	8	14	16	28
1	0	0	0	0	0	0	0	0	0	0	0	0	1	0	0	0	0	0	0	0	0	0	0	0	0	0
1	0	0	0	0	0	0	0	0	0	0	0	0	1	0	0	0	0	0	0	0	0	0	0	0	0	0
1	0	0	0	1	18	0	11	0	1	0	0	20	22	0	0	0	0	0	0	0	18	0	380	0	0	0
1	0	0	1	0	2	1	3	0	0	0	0	1	5	0	4	0	0	1	0	0	0	0	2	0	0	0
1	0	0	0	3	0	0	3	0	3	18	0	0	4	4	0	4	0	107	18	4	0	18	0	4	18	0
1	0	0	0	0	0	0	0	0	0	0	0	0	1	0	0	0	0	0	0	0	0	0	0	0	0	0
1	1	1	0	1	2	127	3	2	1	9	56	4	6	3	6	1	45	281	29	7	2	9	16	3	9	14
1	0	0	0	0	1	0	0	0	0	0	0	1	2	0	0	0	0	0	0	0	0	0	1	0	0	0
1	0	0	0	2	4	24	10	2	2	0	0	12	15	0	2	0	50	39	0	6	8	0	72	0	2	6
1	0	0	1	0	0	0	5	0	0	0	0	0	6	0	372	0	0	16	91	8	0	0	2	8	3	0
1	0	0	8	2	0	35	2	32	2	160	52	2	5	3	2	52	130	2172	1	3	9	41	0	3	160	4
1	0	0	0	3	7	11	15	2	3	0	0	16	20	0	0	0	0	33	0	0	21	0	284	0	0	0
1	0	0	0	6	0	1	6	0	6	0	0	0	7	0	0	0	0	6	0	0	0	0	0	0	0	0
1	0	0	0	0	0	1	0	0	0	0	0	0	1	0	0	0	0	1	0	0	0	0	0	0	0	0
1	0	0	0	0	1	6	0	0	0	0	0	1	2	0	0	0	0	6	0	0	0	0	1	0	0	0
1	0	0	0	7	0	70	11	2	7	0	2	0	12	4	54	0	86	151	94	12	0	0	14	12	1	2
1	0	0	0	7	0	32	7	0	7	0	0	0	8	0	0	0	7	190	0	0	0	0	0	0	0	0
1	0	0	0	0	1	0	0	0	0	0	0	1	2	0	0	0	0	0	0	0	0	0	1	0	0	0
1	0	0	0	2	0	0	2	0	2	0	0	0	3	0	0	0	0	0	0	0	0	0	0	0	0	0
1	0	0	0	1	0	0	1	0	1	0	0	0	2	0	0	0	0	0	0	0	0	0	0	0	0	0
1	0	0	0	3	7	0	15	0	3	0	0	16	20	0	6	0	0	33	0	0	21	0	284	0	0	0
1	0	0	0	1	10	0	11	0	1	0	0	20	22	0	0	0	0	0	0	0	10	0	396	0	0	0
1	0	0	0	3	7	18	15	0	3	0	0	16	20	0	6	0	2	33	0	0	21	0	284	0	0	0
1	0	0	0	3	28	11	16	4	3	0	0	16	20	0	1	0	0	33	0	0	84	0	200	0	0	0
1	0	0	0	2	0	0	2	0	2	148	52	2	5	3	0	52	0	2172	0	3	0	0	0	3	148	4
1	0	0	0	1	46	0	11	0	1	0	0	20	22	0	2	0	0	0	0	0	46	0	324	0	0	0
1	0	0	0	3	7	11	15	0	3	0	0	16	20	0	2	0	0	33	0	0	21	0	284	0	0	0
1	1	4	11	1	1	100	12	16	1	17	3	4	16	4	62	5	226	473	94	16	1	29	14	13	45	14
1	0	0	0	0	1	13	0	0	0	0	0	1	2	0	0	0	15	8	0	0	0	0	1	0	0	0
1	3	3	3	3	0	38	3	0	3	21	20	1	5	15	1	47	16	431	24	21	0	74	0	15	21	15
1	1	1	0	2	0	23	2	0	2	1	8	0	3	3	0	3	11	157	1	4	0	1	0	3	1	3
1	0	0	0	0	0	0	0	0	0	0	0	0	1	0	0	0	0	0	0	0	0	0	0	0	0	0
1	3	3	7	7	0	97	3	0	7	186	108	1	5	17	1	110	59	4545	17	23	0	105	0	17	186	24
1	0	0	3	0	6	0	0	0	0	0	0	1	2	0	18	0	0	0	0	0	0	0	6	0	0	0
1	0	0	0	2	0	0	2	0	2	0	0	0	3	0	0	0	0	0	0	0	0	0	0	0	0	0
1	0	0	2	2	0	27	2	0	2	0	0	0	3	0	6	0	8	42	4	0	0	4	0	0	14	0
1	0	0	0	0	14	0	5	0	0	0	0	1	7	0	39	0	0	0	2	4	0	0	34	0	0	0
1	1	1	0	4	1	81	8	1	4	1	7	5	10	14	0	7	39	422	2	16	4	1	5	14	1	11
1	0	0	0	2	4	24	10	2	2	0	0	12	15	0	2	0	50	39	0	6	8	0	72	0	2	6
1	0	0	0	3	7	18	15	0	3	0	0	16	20	0	6	0	2	33	0	0	21	0	284	0	0	0
1	0	0	0	1	10	0	11	0	1	0	0	20	22	0	0	0	0	0	0	0	10	0	396	0	0	0
1	0	0	1	0	2	1	0	0	0	0	0	1	2	0	4	0	0	1	0	0	0	0	2	0	0	0
1	0	0	0	1	0	7	1	0	1	0	0	0	2	0	0	0	0	14	0	0	0	0	0	0	0	0
1	0	0	0	1	0	0	1	0	1	0	0	0	2	0	0	0	0	0	0	0	0	0	0	0	0	0
1	0	0	0	7	0	70	11	2	7	0	2	0	12	4	54	0	86	151	94	12	0	0	14	12	1	2
1	0	0	0	0	0	0	0	0	0	0	0	0	1	0	0	0	0	0	0	0	0	0	0	0	0	0
1	0	0	0	0	0	12	0	0	0	0	0	0	1	0	0	0	0	12	0	0	0	0	0	0	0	0
1	0	0	1	3	0	66	3	0	3	0	0	0	4	0	2	0	71	180	3	0	0	3	0	0	1	0
1	0	0	0	2	6	13	10	2	2	0	0	12	15	0	2	0	50	39	0	6	12	0	66	0	0	6
1	0	0	0	3	7	11	15	2	3	0	0	16	20	0	0	0	0	33	0	0	21	0	284	0	0	0
1	0	0	0	2	6	13	10	2	2	0	0	12	15	0	2	0	50	39	0	6	12	0	66	0	0	6
1	0	0	0	1	7	0	8	0	1	0	0	14	16	0	0	0	0	0	0	0	7	0	98	0	0	0
1	0	0	0	1	1	0	2	0	1	0	0	2	4	0	0	0	0	0	0	0	1	0	2	0	0	0
1	0	0	0	0	0	70	0	0	0	0	0	0	1	0	0	0	66	70	0	0	0	0	0	0	0	0
1	1	1	11	1	1	104	2	1	1	99	23	9	11	18	12	36	78	2125	9	67	1	45	54	18	99	14
1	0	0	0	1	0	49	1	20	1	0	0	0	2	0	0	0	15	74	0	0	0	0	0	0	0	0
1	0	0	0	2	0	0	3	0	2	0	0	0	4	0	2	0	0	0	1	0	0	0	2	0	0	0
1	0	0	2	0	1	11	0	0	0	12	2	1	2	0	0	2	10	32	0	0	0	3	1	0	12	1
1	0	0	0	1	7	0	8	0	1	0	0	14	16	0	0	0	50	0	0	0	7	0	98	0	0	0
1	0	0	0	1	1	4	2	0	1	0	0	2	4	0	0	0	4	4	0	0	1	0	2	0	0	0
1	0	0	0	2	2	92	6	0	2	0	0	6	9	0	84	0	56	52	0	2	4	0	114	0	0	0
1	0	0	0	1	7	0	8	0	1	0	0	14	16	0	0	0	0	0	0	0	7	0	98	0	0	0
1	0	0	3	2	0	66	5	0	2	0	0	0	6	0	372	0	0	14	89	8	0	6	2	8	1	0
1	0	0	0	2	19	72	6	20	2	0	0	6	9	0	20	0	54	52	0	2	38	0	63	0	0	0
1	0	0	0	2	0	0	2	0	2	1	0	0	3	0	0	0	0	2	1	0	0	1	0	0	1	0
1	0	0	0	5	0	11	5	0	5	0	0	0	6	0	0	0	4	81	0	0	0	0	0	0	0	0
1	0	0	0	7	0	32	7	0	7	0	0	0	8	0	0	0	7	190	0	0	0	0	0	0	0	0
1	0	0	1	0	1	0	0	0	0	0	0	1	2	0	3	0	0	0	0	0	0	0	1	0	2	0
1	0	0	0	3	0	0	3	0	3	0	0	0	4	0	0	0	0	0	0	0	0	0	0	0	0	0
1	0	0	1	3	0	66	3	0	3	0	0	0	4	0	2	0	71	180	3	0	0	3	0	0	1	0
1	1	1	0	2	0	23	2	0	2	1	8	0	3	3	0	3	11	157	1	4	0	1	0	3	1	3
1	0	0	0	3	3	5	12	0	3	2	0	12	16	0	0	0	15	15	8	0	9	2	60	0	2	0
1	0	0	0	0	0	0	0	0	0	0	0	0	1	0	0	0	0	0	0	0	0	0	0	0	1	0
1	2	5	3	3	2	164	6	24	3	5	11	4	8	16	15	8	80	218	42	34	6	21	8	38	12	20
1	3	3	4	5	0	42	3	0	5	74	32	1	5	19	3	49	15	637	21	25	0	59	0	19	77	18
1	0	0	0	3	6	32	12	0	3	2	0	12	16	0	0	0	96	15	16	0	18	4	48	0	2	0
1	0	0	0	1	1	0	2	0	1	0	0	2	4	0	0	0	0	0	0	0	1	0	2	0	0	0
1	3	3	2	4	0	25	3	0	4	97	62	1	5	15	1	91	44	3223	5	21	0	18	0	15	97	16
1	0	0	0	3	0	42	3	0	3	0	0	0	4	0	0	0	0	160	0	0	0	0	0	0	0	0
1	0	0	0	1	0	0	1	0	1	0	0	0	2	0	88	0	0	0	0	0	0	0	0	0	0	0
1	0	0	0	0	0	0	0	0	0	0	0	0	1	0	0	0	0	0	0	0	0	0	0	0	0	0
1	0	0	0	3	2	5	9	0	3	0	0	8	12	0	13	0	0	6	0	0	6	0	16	0	0	0
1	0	0	0	3	7	18	15	0	3	0	0	16	20	0	6	0	2	33	0	0	21	0	284	0	0	0
1	0	0	0	0	1	10	0	0	0	0	0	1	2	0	0	0	9	8	0	0	0	0	1	0	0	0
1	0	0	1	1	1	22	2	0	1	3	0	2	4	0	0	0	8	48	0	0	1	0	2	0	3	0
1	0	0	0	0	1	40	0	0	0	0	0	1	2	0	70	0	80	12	0	0	0	0	1	0	0	0
1	0	0	0	4	0	38	4	0	4	0	0	0	5	0	0	0	3	150	0	0	0	0	0	0	0	0
1	0	0	0	7	0	70	11	2	7	0	2	0	12	4	54	0	86	151	94	12	0	0	14	12	1	2
1	1	1	2	1	3	145	2	7	1	35	33	2	4	2	10	6	132	825	24	4	8	27	14	2	36	13
1	1	1	11	1	1	104	2	1	1	99	23	9	11	18	12	36	78	2125	9	67	1	45	54	18	99	14
1	0	0	0	0	0	0	0	0	0	0	0	0	1	0	0	0	0	0	0	0	0	0	0	0	0	0
1	0	0	0	1	1	22	2	0	1	0	0	2	4	0	0	0	8	44	0	0	1	0	2	0	0	0
1	0	0	0	1	3	12	2	0	1	0	0	2	4	0	0	0	10	4	0	0	3	0	6	0	1	0
1	2	2	0	3	2	53	6	6	3	5	11	4	8	16	3	8	32	218	10	34	6	5	8	16	5	20
1	1	1	0	1	1	58	2	1	1	11	14	2	4	2	0	1	35	162	22	4	1	11	2	2	11	19
1	0	0	0	1	45	0	12	0	1	0	0	20	23	0	6	0	0	0	0	0	45	0	326	0	0	0
1	0	0	0	1	1	0	2	0	1	1	0	2	4	0	1	0	0	0	2	0	1	1	2	0	1	0
1	0	0	0	1	2	0	3	0	1	2	0	4	6	0	0	0	3	88	0	0	2	1	8	0	2	0
1	0	0	0	0	0	0	0	0	0	0	0	0	1	0	10	0	0	0	0	0	0	0	0	0	0	0
1	1	1	0	1	0	40	1	5	1	1	5	0	2	1	0	1	21	74	1	2	0	1	0	1	1	15
1	0	0	0	0	0	0	0	0	0	0	0	0	1	0	2	0	0	0	0	0	0	0	0	0	0	0
1	0	0	0	0	7	0	5	0	0	0	0	1	7	0	34	0	0	8	6	0	0	0	34	0	0	0
1	1	1	1	1	1	20	2	1	1	8	3	4	6	2	5	5	39	105	4	13	1	7	2	2	8	4
1	1	1	0	1	1	58	2	1	1	11	14	2	4	2	0	1	35	162	22	4	1	11	2	2	11	19
1	0	0	0	1	3	13	2	0	1	0	0	2	4	0	0	0	10	4	0	0	3	0	6	0	1	0
1	0	0	0	0	0	0	0	0	0	0	0	0	1	0	0	0	0	0	0	0	0	0	0	0	0	0
1	0	0	0	1	7	0	8	0	1	0	0	14	16	0	0	0	50	0	0	0	7	0	98	0	0	0
1	0	0	1	1	0	0	1	0	1	0	0	0	2	0	2	0	0	0	1	0	0	1	0	0	13	0
1	0	0	2	4	0	8	4	0	4	12	0	0	5	0	0	0	8	19	0	0	0	12	0	0	12	0
1	0	0	0	1	0	0	1	0	1	0	0	0	2	0	2	0	0	4	0	0	0	0	0	0	0	0
1	0	0	1	5	0	0	6	0	5	0	0	0	7	0	80	0	0	75	5	5	0	6	16	5	7	0
1	0	0	0	2	0	0	3	0	2	0	0	0	4	0	2	0	0	0	1	0	0	0	2	0	0	0
1	4	4	1	4	1	101	8	4	4	8	19	6	11	8	0	19	55	1049	0	20	4	3	5	8	8	40
1	0	0	0	1	1	0	3	0	1	0	0	2	5	0	30	0	0	0	0	0	1	0	3	0	0	0
1	0	0	0	7	0	32	7	0	7	0	0	0	8	0	0	0	7	190	0	0	0	0	0	0	0	0
1	0	0	0	0	0	0	0	0	0	0	0	0	1	0	0	0	0	0	0	0	0	0	0	0	0	0
1	0	0	0	1	1	13	2	1	1	6	0	5	7	0	4	0	4	120	0	0	1	1	4	0	6	3
1	0	0	0	1	13	0	11	0	1	0	0	20	22	0	0	0	0	0	0	0	13	0	390	0	0	0
1	0	1	1	2	6	15	10	2	2	0	0	12	15	0	7	0	64	39	10	6	12	2	66	10	2	6
1	0	0	0	0	0	0	0	0	0	0	0	0	1	0	0	0	0	0	0	0	0	0	0	0	0	0
1	0	0	0	0	2	0	0	0	0	0	0	1	2	0	0	0	0	0	0	0	0	0	2	0	0	0
1	1	1	56	1	10	733	2	18	1	177	58	5	7	8	74	85	698	3935	33	14	13	875	22	8	209	22
1	0	0	0	0	0	9	0	0	0	0	0	0	1	0	2	0	8	7	0	0	0	0	0	0	0	0
1	0	0	1	3	0	66	3	0	3	0	0	0	4	0	2	0	71	180	3	0	0	3	0	0	1	0
1	5	5	0	10	0	83	10	2	10	6	77	0	11	43	0	43	20	691	6	48	0	6	0	43	6	81
1	0	0	3	1	0	0	1	0	1	8	0	0	2	0	34	0	0	0	1	0	0	1	0	0	8	0
1	0	0	0	1	0	0	1	0	1	0	0	0	2	0	0	0	0	0	0	0	0	0	0	0	0	0
1	4	5	2	4	24	370	8	115	4	33	36	5	10	28	35	25	594	1615	46	77	98	41	120	62	41	61
1	5	5	0	10	0	83	10	2	10	6	77	0	11	43	0	43	20	691	6	48	0	6	0	43	6	81
1	0	0	0	3	0	0	3	0	3	0	0	0	4	0	0	0	0	0	0	0	0	0	0	0	0	0
1	0	0	1	0	0	4	0	0	0	0	0	0	1	0	2	0	0	4	0	0	0	0	0	0	0	0
1	0	0	4	3	6	32	12	0	3	12	0	12	16	0	0	0	96	45	0	0	18	12	48	0	13	0
1	0	0	0	3	2	2	9	0	3	0	0	8	12	0	1	0	0	6	0	0	6	0	16	0	0	0
1	0	1	1	5	0	107	6	2	5	0	0	0	7	0	80	0	11	75	5	5	0	5	16	4	7	0
1	0	0	0	1	18	0	11	0	1	0	0	20	22	0	0	0	0	0	0	0	18	0	380	0	0	0
1	0	0	0	3	29	34	16	6	3	0	0	16	22	0	107	0	19	33	0	0	87	0	210	0	1	0
1	0	0	0	1	0	0	1	0	1	0	0	0	2	0	0	0	0	0	0	0	0	0	0	0	0	0
1	0	1	1	2	6	15	10	2	2	0	0	12	15	0	7	0	64	39	10	6	12	2	66	10	2	6
1	0	0	0	0	0	0	0	0	0	0	0	0	1	0	0	0	0	0	0	0	0	0	0	0	0	0
1	1	1	0	1	0	13	1	0	1	1	3	0	2	1	0	1	2	32	1	2	0	1	0	1	1	2
1	0	1	1	2	6	15	10	2	2	0	0	12	15	0	7	0	64	39	10	6	12	2	66	10	2	6
1	0	0	1	0	0	87	0	0	0	0	0	0	1	0	2	0	46	45	0	0	0	0	0	0	1	0
1	0	0	3	2	0	66	5	0	2	0	0	0	6	0	372	0	0	14	89	8	0	6	2	8	1	0
1	0	0	0	0	0	2	0	0	0	0	0	0	1	0	0	0	0	2	0	0	0	0	0	0	0	0
1	0	0	2	2	12	0	6	0	2	0	0	6	9	0	19	0	0	0	21	0	24	4	78	0	1	0
1	2	2	1	2	0	111	2	0	2	4	16	0	3	2	0	26	150	677	0	4	0	9	0	2	4	6
1	0	0	0	0	0	0	1	0	0	0	0	0	2	0	10	0	0	0	1	1	0	0	0	1	0	0
1	0	0	0	1	0	0	1	0	1	0	0	0	2	0	88	0	0	0	0	0	0	0	0	0	0	0
1	0	0	0	1	1	0	3	0	1	0	0	2	5	0	30	0	0	0	0	0	1	0	3	0	0	0
1	0	0	0	1	7	0	8	0	1	0	0	14	16	0	0	0	0	0	0	0	7	0	98	0	0	0
1	0	0	0	0	2	0	0	0	0	0	0	2	3	0	0	0	0	0	0	0	0	0	4	0	0	0
1	0	0	0	0	0	0	0	0	0	0	0	0	1	0	0	0	0	0	0	0	0	0	0	0	0	0
1	0	0	1	2	0	2	2	0	2	8	14	0	3	0	0	14	2	378	0	0	0	1	0	0	8	0
1	0	0	0	0	3	0	0	0	0	0	0	2	3	0	0	0	0	0	0	0	0	0	31	0	0	0
1	0	0	0	2	6	13	10	2	2	0	0	12	15	0	2	0	44	39	0	6	12	0	66	0	0	6
1	0	0	0	0	0	0	0	0	0	0	0	0	1	0	0	0	0	0	0	0	0	0	0	0	0	0
1	0	0	0	1	0	0	1	0	1	0	0	0	2	0	0	0	0	0	0	0	0	0	0	0	0	0
1	0	0	0	0	2	0	0	0	0	0	0	2	3	0	0	0	0	0	0	0	0	0	4	0	0	0
1	0	0	0	0	16	0	6	0	0	0	0	2	9	0	111	0	0	0	6	5	0	0	18	5	1	0
1	0	0	1	1	0	0	1	0	1	0	0	0	2	0	2	0	0	0	1	0	0	1	0	0	0	0
1	0	0	0	1	0	0	1	0	1	0	0	0	2	0	0	0	0	0	0	0	0	0	0	0	0	0
1	0	0	0	11	0	45	11	0	11	1	1	0	12	0	0	0	10	400	1	0	0	1	0	0	1	0
1	0	0	0	0	1	0	0	0	0	0	0	1	2	0	0	0	0	0	0	0	0	0	1	0	0	0
1	1	4	3	5	0	585	5	28	5	10	18	0	6	9	116	9	977	528	25	29	0	26	0	25	51	8
1	0	0	0	3	7	11	15	2	3	0	0	16	20	0	0	0	0	33	0	0	21	0	284	0	0	0
1	0	0	0	1	0	8	1	0	1	0	0	0	2	0	4	0	0	5	0	0	0	0	0	0	2	0
1	0	0	0	3	0	0	3	0	3	0	0	0	4	0	0	0	0	0	0	0	0	0	0	0	0	0
1	1	1	11	1	3	565	2	19	1	35	33	2	4	2	38	6	434	825	112	4	12	121	14	2	40	13
1	0	0	0	1	7	0	8	0	1	0	0	14	16	0	0	0	50	0	0	0	7	0	98	0	0	0
1	0	0	0	0	0	0	0	0	0	0	0	0	1	0	8	0	0	0	0	0	0	0	0	0	1	0
1	0	0	0	0	0	0	0	0	0	0	0	0	1	0	0	0	0	0	0	0	0	0	0	0	0	0
1	0	0	0	2	0	3	2	0	2	0	0	0	3	0	0	0	0	6	0	0	0	0	0	0	0	0
1	0	0	1	1	1	0	2	0	1	5	0	2	4	0	0	0	0	0	0	0	1	5	2	0	5	0
1	0	0	0	1	1	0	2	0	1	0	0	2	4	0	0	0	0	0	0	0	1	0	2	0	0	0
1	0	0	4	0	0	32	0	0	0	0	0	0	1	0	74	0	6	9	0	0	0	0	0	0	3	0
1	0	0	6	0	2	10	0	0	0	38	1	1	2	0	0	1	0	110	0	0	0	5	2	0	38	0
1	0	0	0	0	0	0	0	0	0	0	0	0	1	0	0	0	0	0	0	0	0	0	0	0	0	0
1	0	0	0	0	1	0	2	0	0	0	0	1	4	0	32	0	0	0	0	0	0	0	3	0	0	0
1	0	0	0	0	3	0	0	0	0	0	0	1	2	0	0	0	0	0	0	0	0	0	3	0	0	0
1	0	0	2	3	3	5	12	0	3	12	0	12	16	0	0	0	15	45	0	0	9	8	60	0	12	0
1	0	0	0	0	2	0	0	0	0	0	0	2	3	0	0	0	0	0	0	0	0	0	4	0	0	0
1	0	0	0	6	0	1	6	0	6	0	0	0	7	0	0	0	0	6	0	0	0	0	0	0	0	0
1	0	0	0	4	0	0	4	0	4	0	0	0	5	0	0	0	0	150	0	0	0	0	0	0	0	0
1	0	0	0	2	6	13	10	2	2	0	0	12	15	0	2	0	50	39	0	6	12	0	66	0	0	6
1	0	0	1	0	0	1	0	0	0	0	0	0	1	0	2	0	18	1	0	0	0	0	0	0	0	0
1	0	0	0	3	28	11	16	4	3	0	0	16	20	0	1	0	0	33	0	0	84	0	200	0	0	0
1	0	1	30	1	1	1215	1	130	1	92	23	8	11	10	235	23	1159	1502	43	48	0	283	53	14	108	12
1	0	0	0	3	2	0	9	0	3	0	0	8	12	0	0	0	0	6	0	0	6	0	16	0	0	0
1	0	0	0	1	0	0	1	0	1	0	0	0	2	0	0	0	0	79	0	0	0	0	0	0	0	0
1	0	0	0	1	1	0	2	0	1	1	0	2	4	0	0	0	0	0	2	0	1	1	2	0	1	0
1	0	0	0	0	0	0	0	0	0	0	0	0	1	0	0	0	0	0	0	0	0	0	0	0	0	0
1	3	3	0	3	0	64	3	0	3	17	83	0	4	9	0	9	23	375	17	12	0	17	0	9	17	21
1	2	2	1	3	0	44	3	0	3	16	31	0	4	8	2	8	14	169	21	10	0	21	0	8	19	15
1	0	0	0	2	0	3	2	0	2	0	0	0	3	0	0	0	0	6	0	0	0	0	0	0	0	0
1	0	0	2	0	0	0	0	0	0	26	1	1	2	0	0	1	0	76	0	0	0	5	0	0	26	0
1	0	0	0	1	0	0	1	0	1	0	0	0	2	0	0	0	0	18	0	0	0	0	0	0	0	0
1	2	2	1	3	0	33	2	0	3	6	8	0	3	4	0	6	28	248	1	6	0	2	0	4	6	12
1	1	1	0	1	2	12	2	2	1	1	4	2	4	2	0	1	2	24	2	4	2	1	4	2	1	4
1	0	0	0	3	7	0	15	0	3	0	0	16	20	0	2	0	0	33	0	0	21	0	284	0	0	0
1	0	0	0	2	0	0	2	0	2	0	0	0	3	0	0	0	0	0	0	0	0	0	0	0	0	0
1	0	0	0	0	0	0	0	0	0	0	0	0	1	0	40	0	0	0	0	0	0	0	0	0	0	0
1	0	0	0	7	0	32	7	0	7	0	0	0	8	0	0	0	7	190	0	0	0	0	0	0	0	0
1	0	0	0	0	4	0	0	0	0	0	0	4	5	0	0	0	0	0	0	0	0	0	16	0	0	0
1	0	0	0	0	0	0	0	0	0	0	0	0	1	0	0	0	0	0	0	0	0	0	0	0	0	0
1	1	1	0	3	0	42	3	0	3	4	33	0	4	5	0	5	3	235	4	6	0	4	0	5	4	8
1	3	3	3	3	0	98	3	1	3	42	40	1	5	15	0	124	49	2267	11	21	0	94	0	15	42	19
0	0	0	0	0	0	0	0	0	0	0	0	0	0	0	0	0	0	0	0	0	0	0	0	0	0	0
0	0	0	0	0	0	1	0	0	0	0	0	0	0	2	0	1	0	5	0	2	0	0	0	2	0	0
0	0	0	0	0	0	0	0	0	0	0	0	0	0	0	0	0	0	0	0	0	0	0	0	0	0	0
0	0	0	0	0	0	0	0	0	0	0	0	0	0	0	0	0	0	0	0	0	0	0	0	0	0	0
0	0	0	0	0	0	14	0	0	0	0	0	0	0	0	0	0	13	0	0	0	0	2	0	0	0	0
0	0	0	0	0	0	6	0	0	0	0	0	0	0	0	2	0	1	0	0	0	0	0	0	0	0	0
0	0	0	0	0	0	0	0	0	0	0	0	0	0	0	0	0	0	0	0	0	0	0	0	0	0	0
0	0	5	0	0	0	14	0	0	0	0	0	0	0	0	4	0	0	6	0	0	0	0	0	50	0	0
0	0	0	0	0	0	0	0	0	0	0	0	0	0	0	0	0	0	0	0	0	0	0	0	0	0	0
0	0	0	1	0	0	22	0	0	0	1	0	0	0	0	0	1	40	122	0	0	0	14	0	0	1	0
0	0	0	0	0	0	9	0	0	0	0	0	0	0	0	0	0	0	0	0	0	0	0	0	0	0	0
0	0	0	0	0	0	0	0	0	0	0	0	0	0	0	0	0	0	3	0	0	0	1	0	0	0	0
0	0	0	1	0	0	2	0	0	0	0	0	0	0	0	1	0	0	0	0	0	0	0	0	0	3	0
0	0	0	0	0	0	0	0	0	0	0	0	0	0	0	0	0	0	27	0	0	0	0	0	0	0	0
0	0	0	0	0	0	0	0	0	0	3	0	0	0	2	6	2	0	84	9	2	0	9	0	2	3	0
0	0	0	0	0	0	3	0	0	0	0	0	0	0	0	0	0	0	4	0	0	0	0	0	0	0	0
0	0	0	0	0	0	0	0	0	0	0	0	0	0	0	4	0	0	0	0	0	0	0	0	0	0	0
0	0	0	0	0	0	0	0	0	0	0	0	0	0	0	0	0	0	21	0	0	0	0	0	0	0	0
0	0	0	0	0	0	0	0	0	0	1	0	0	0	0	0	0	0	15	0	0	0	0	0	0	1	0
0	0	0	0	0	0	0	0	0	0	0	0	0	0	0	0	0	0	0	0	0	0	0	0	0	0	0
0	0	0	0	0	0	0	0	0	0	0	0	0	0	0	0	0	0	16	0	0	0	0	0	0	0	0
0	0	0	0	0	0	2	0	3	0	0	0	0	0	2	0	0	8	89	7	10	0	0	0	2	0	40
0	0	0	0	0	0	0	0	0	0	0	0	0	0	0	0	0	1	167	0	0	0	0	0	0	0	0
0	0	0	0	0	0	0	0	0	0	0	0	0	0	0	0	0	0	4	0	0	0	0	0	0	0	0
0	0	0	0	0	0	0	0	0	0	2	0	0	0	1	0	1	0	184	0	1	0	0	0	1	2	0
0	0	0	0	0	0	15	0	0	0	0	0	0	0	0	1	0	0	0	0	0	0	0	0	0	0	0
0	0	0	0	0	0	0	0	0	0	0	0	0	0	0	0	0	0	0	0	0	0	0	0	0	0	0
0	0	0	1	0	0	0	0	0	0	0	0	0	0	0	1	0	0	6	0	0	0	0	0	0	1	0
0	0	0	0	0	0	0	0	0	0	0	0	0	0	0	0	0	0	4	0	0	0	0	0	0	0	0
0	0	0	0	0	0	0	0	0	0	0	0	0	0	0	0	0	0	1	0	0	0	0	0	0	0	0
0	0	0	0	0	0	6	0	1	0	0	0	0	0	0	0	0	10	3	0	0	0	0	0	0	0	2
0	0	0	0	0	0	0	0	0	0	0	0	0	0	0	0	0	0	0	0	0	0	0	0	0	0	0
0	1	1	2	0	0	97	0	0	0	4	1	0	0	0	0	18	71	473	0	1	0	39	0	0	4	2
0	0	0	0	0	0	0	0	0	0	0	0	0	0	0	1	0	0	2	0	4	0	0	0	0	0	0
0	1	1	0	0	0	4	0	0	0	2	29	0	0	3	8	1	14	175	0	18	0	0	0	3	2	6
0	0	0	2	0	0	73	0	0	0	0	0	0	0	0	20	0	154	5	11	0	0	11	0	0	0	0
0	0	0	0	0	0	17	0	0	0	0	0	0	0	0	5	0	107	18	0	3	0	0	0	0	0	0
0	0	0	0	0	0	0	0	0	0	0	0	0	0	0	0	0	0	9	0	0	0	0	0	0	0	0
0	0	0	0	0	0	273	0	0	0	0	0	0	0	0	5	0	205	0	0	0	0	0	0	0	0	0
0	0	0	1	0	0	13	0	0	0	5	0	0	0	0	0	10	19	1059	0	0	0	12	0	0	5	0
0	0	0	0	0	0	0	0	0	0	0	0	0	0	0	1	0	0	0	0	0	0	0	0	0	0	0
0	0	0	0	0	0	0	0	0	0	0	0	0	0	0	1	0	0	1	0	0	0	0	0	0	0	0
0	0	0	0	0	0	1	0	0	0	0	0	0	0	0	0	0	0	0	0	0	0	0	0	0	0	0
0	0	0	0	0	1	0	0	0	0	0	0	0	0	0	16	0	0	0	2	0	0	0	0	0	0	0
0	0	0	0	0	0	0	0	0	0	0	0	0	0	0	0	0	0	4	3	0	0	3	0	0	0	0
0	0	0	0	0	0	27	0	0	0	0	0	0	0	0	0	0	34	0	0	0	0	0	0	0	0	0
0	0	0	0	0	0	0	0	0	0	0	0	0	0	1	2	0	3	1	5	1	0	0	0	1	0	0
0	0	0	11	0	0	49	0	0	0	46	3	0	0	4	4	8	34	276	27	4	0	50	0	4	46	1
0	0	0	0	0	0	11	0	0	0	1	12	0	0	0	0	0	12	67	0	0	0	0	0	0	1	0
0	0	0	0	0	0	0	0	0	0	2	0	0	0	0	0	0	0	46	0	0	0	0	0	0	2	0
0	0	0	0	0	0	0	0	0	0	0	0	0	0	0	0	0	4	87	0	0	0	0	0	0	0	0
0	0	0	0	0	0	0	0	0	0	0	0	0	0	0	0	0	0	0	0	0	0	0	0	0	0	0
0	0	0	0	0	0	21	0	0	0	1	0	0	0	5	2	0	7	19	7	6	0	0	0	5	1	0
0	0	0	0	0	0	0	0	0	0	0	0	0	0	0	0	0	0	105	0	0	0	0	0	0	0	0
0	0	0	0	0	0	0	0	0	0	0	0	0	0	0	0	0	0	0	0	0	0	0	0	0	0	0
0	0	0	0	0	0	0	0	0	0	0	0	0	0	0	0	0	0	0	0	0	0	0	0	0	0	0
0	0	0	0	0	0	9	0	0	0	0	0	0	0	0	2	0	6	0	0	3	0	0	0	0	0	0
0	0	0	0	0	0	0	0	0	0	0	0	0	0	0	0	0	0	3	0	0	0	0	0	0	0	0
0	0	0	3	0	0	23	0	0	0	0	0	0	0	0	2	0	15	0	12	0	0	21	0	0	8	0
0	0	0	0	0	0	0	0	0	0	0	0	0	0	0	0	0	0	111	0	0	0	0	0	0	0	0
0	0	0	1	0	0	25	0	0	0	1	0	0	0	0	1	0	27	0	12	0	0	12	0	0	1	0
0	0	0	0	0	0	0	0	0	0	0	0	0	0	0	0	0	0	0	0	0	0	0	0	0	0	0
0	0	0	0	0	0	0	0	0	0	0	0	0	0	0	0	0	0	0	0	0	0	0	0	0	0	0
0	0	0	0	0	1	25	0	0	0	0	0	0	0	0	22	0	2	8	0	0	3	0	1	0	0	0
0	0	0	2	0	0	0	0	0	0	10	0	0	0	2	1	2	0	135	1	2	0	2	0	2	10	0
0	0	0	0	0	0	0	0	0	0	0	0	0	0	0	1	0	0	0	0	0	0	0	0	0	0	0
0	0	0	0	0	0	0	0	0	0	0	0	0	0	0	0	0	0	0	0	0	0	0	0	0	0	0
0	0	0	0	0	0	0	0	0	0	0	0	0	0	0	0	0	0	36	0	0	0	0	0	0	0	0
0	0	0	0	0	0	33	0	0	0	0	0	0	0	2	45	0	0	14	32	8	0	0	0	14	0	0
0	0	0	0	0	0	0	0	0	0	0	0	0	0	0	1	0	0	0	0	0	0	0	0	0	0	0
0	0	0	0	0	0	7	0	0	0	0	0	0	0	0	0	0	2	0	0	0	0	0	0	0	0	0
0	0	0	0	0	0	0	0	0	0	0	0	0	0	0	0	0	0	0	0	0	0	0	0	0	0	0
0	0	0	0	0	0	0	0	0	0	0	0	0	0	0	0	0	0	0	0	0	0	0	0	0	0	0
0	0	0	0	0	0	0	0	0	0	0	0	0	0	0	1	0	0	10	0	2	0	0	0	0	0	0
0	0	0	2	0	0	33	0	1	0	4	0	0	0	0	6	0	60	93	0	6	0	7	0	0	6	0
0	0	0	0	0	0	0	0	0	0	0	0	0	0	0	0	0	0	0	0	0	0	0	0	0	0	0
0	0	0	0	0	2	0	0	0	0	0	0	0	0	0	4	0	0	0	0	0	0	0	0	0	0	0
0	0	0	0	0	0	0	0	0	0	0	0	0	0	0	0	0	0	1	0	0	0	0	0	0	0	0
0	0	0	9	0	0	87	0	0	0	0	0	0	0	0	1	0	153	14	2	0	0	53	0	0	42	0
0	0	0	0	0	0	35	0	0	0	0	0	0	0	0	17	0	5	9	0	0	0	0	0	0	0	0
0	0	0	0	0	0	102	0	1	0	0	0	0	0	0	0	0	101	0	0	0	0	0	0	0	0	0
0	0	0	0	0	0	0	0	0	0	0	0	0	0	0	17	0	0	62	0	6	0	0	1	0	0	0
0	0	0	0	0	0	0	0	0	0	0	0	0	0	0	4	0	0	6	0	0	0	0	0	0	0	0
0	0	0	0	0	0	193	0	6	0	0	0	0	0	0	13	0	94	0	0	0	0	0	0	0	3	0
0	0	0	0	0	2	0	1	0	0	0	0	1	1	0	0	0	0	0	0	0	10	0	14	0	0	0
0	0	0	0	0	0	67	0	0	0	0	0	0	0	0	0	0	89	14	0	0	0	0	0	0	0	0
0	0	0	0	0	0	0	0	0	0	1	0	0	0	0	0	0	0	6	0	0	0	0	0	0	1	0
0	0	0	0	0	0	7	0	0	0	0	0	0	0	0	1	0	2	0	0	0	0	0	0	0	0	0
0	0	0	0	0	0	0	0	0	0	0	0	0	0	0	0	0	0	0	0	0	0	0	0	0	0	0
0	0	0	0	0	0	2	0	0	0	0	0	0	0	0	0	0	0	0	0	0	0	0	0	0	0	0
0	0	0	0	0	0	0	0	0	0	0	0	0	0	0	2	0	0	10	0	0	0	0	0	0	0	0
0	0	0	0	0	0	0	0	0	0	0	0	0	0	0	0	0	0	0	0	0	0	0	0	0	0	0
0	0	0	0	0	0	0	0	0	0	0	0	0	0	0	0	0	0	0	0	0	0	0	0	0	0	0
0	1	1	1	0	0	1	0	0	0	15	12	0	0	0	1	0	0	433	0	1	0	0	0	0	15	11
0	0	0	0	0	0	0	0	0	0	0	0	0	0	0	0	0	0	11	0	0	0	0	0	0	7	0
0	0	0	0	0	0	0	0	0	0	0	0	0	0	0	0	0	0	0	0	0	0	0	0	0	0	0
0	0	3	0	0	0	123	0	15	0	0	0	0	0	0	0	0	220	0	0	0	0	0	0	6	9	0
0	0	0	0	0	0	0	0	0	0	0	0	0	0	0	1	0	0	11	0	0	0	0	0	0	0	0
0	0	0	0	0	0	0	0	0	0	0	0	0	0	0	0	0	0	0	0	0	0	0	0	0	0	0
0	0	0	5	0	0	85	0	0	0	0	0	0	0	0	5	0	7	0	0	0	0	0	0	0	20	0
0	0	0	3	0	0	66	0	0	0	12	0	0	0	0	2	5	9	897	0	0	0	18	0	0	35	0
0	0	0	0	0	0	0	0	0	0	0	0	0	0	0	0	0	0	0	0	0	0	0	0	0	0	0
0	0	0	0	0	0	1	0	0	0	0	0	0	0	0	2	0	3	36	4	0	0	0	0	0	0	0
0	0	0	0	0	0	40	0	0	0	0	0	0	0	0	0	0	14	0	2	0	0	1	0	0	0	0
0	0	0	0	0	0	0	0	0	0	0	0	0	0	0	0	0	0	0	0	0	0	0	0	0	0	0
0	0	0	0	0	0	7	0	0	0	0	0	0	0	0	1	0	20	19	0	0	0	6	0	0	0	0
0	0	0	0	0	0	0	0	0	0	0	0	0	0	0	0	0	2	0	0	0	0	0	0	0	0	0
0	0	0	1	0	0	11	0	0	0	31	4	0	0	0	0	1	25	937	0	0	0	5	0	0	31	0
0	0	0	0	0	0	0	0	0	0	0	0	0	0	3	1	0	0	3	11	3	0	0	0	3	0	0
0	0	0	0	0	0	0	0	0	0	0	0	0	0	0	3	0	0	0	0	0	0	0	0	0	0	0
0	0	0	0	0	0	0	0	0	0	0	0	0	0	0	0	0	0	3	0	0	0	0	0	0	0	0
0	0	0	0	0	0	5	0	0	0	5	0	0	0	0	0	0	5	25	0	0	0	0	0	0	6	0
0	0	0	0	0	0	0	0	0	0	0	0	0	0	0	1	0	0	29	0	0	0	0	0	0	0	0
0	0	0	0	0	0	0	0	0	0	0	0	0	0	8	0	1	0	17	0	8	0	0	0	40	0	0
0	0	0	0	0	0	0	0	0	0	5	0	0	0	0	0	0	0	130	0	0	0	0	0	0	6	0
0	0	0	0	0	0	3	0	3	0	0	0	0	0	0	0	0	26	28	0	0	0	0	0	0	0	0
0	0	0	8	0	0	43	0	0	0	0	0	0	0	0	33	0	25	6	32	0	0	16	0	0	2	0
0	0	0	0	0	0	0	0	0	0	0	0	0	0	0	0	0	0	0	0	0	0	0	0	0	0	0
0	1	1	0	0	0	43	0	32	0	11	51	0	0	1	0	1	125	205	0	2	0	0	0	1	11	7
0	0	0	0	0	0	0	0	0	0	0	0	0	0	0	0	0	0	0	0	0	0	0	0	0	0	0
0	0	0	0	0	0	0	0	0	0	0	0	0	0	0	6	0	0	0	0	0	0	0	0	0	0	0
0	0	0	0	0	0	0	0	0	0	0	0	0	0	0	0	0	0	3	0	0	0	0	0	0	0	0
0	0	0	0	0	0	20	0	0	0	0	0	0	0	0	0	0	6	0	3	0	0	3	0	0	0	0
0	0	0	0	0	0	4	0	0	0	0	0	0	0	0	0	0	8	0	0	0	0	0	0	1	0	0
0	0	0	0	0	0	0	0	0	0	0	0	0	0	0	0	0	0	0	0	0	0	0	0	0	0	0
0	0	0	1	0	26	0	0	0	0	0	0	0	0	0	68	0	0	0	0	0	0	0	0	0	3	0
0	0	0	0	0	0	0	0	0	0	0	0	0	0	0	0	0	0	24	0	0	0	0	0	0	0	0
0	0	0	0	0	0	0	0	0	0	0	0	0	0	0	0	0	0	11	0	0	0	0	0	0	0	0
0	0	0	0	0	0	0	0	1	0	0	0	0	0	0	0	0	0	0	0	0	0	0	0	0	0	0
0	0	0	2	0	0	0	0	0	0	0	0	0	0	0	4	0	0	0	0	0	0	0	0	0	31	0
0	0	0	0	0	0	0	0	0	0	0	0	0	0	0	0	0	0	0	0	0	0	0	0	0	0	0
0	0	0	1	0	0	0	0	0	0	8	0	0	0	0	3	0	0	293	3	0	0	1	0	0	13	0
0	0	0	0	0	0	15	0	0	0	0	0	0	0	0	0	0	3	5	0	0	0	0	0	0	0	0
0	0	0	0	0	0	0	0	0	0	0	0	0	0	0	1	0	0	0	0	0	0	0	0	0	0	0
0	0	0	0	0	0	0	0	0	0	0	0	0	0	0	1	0	0	0	0	0	0	0	0	0	0	0
0	0	0	1	0	0	0	0	0	0	0	0	0	0	0	1	0	0	0	2	0	0	2	0	0	1	0
0	0	0	0	0	0	5	0	0	0	0	0	0	0	2	1	0	1	16	8	2	0	0	0	2	0	0
0	0	0	0	0	0	29	0	0	0	0	0	0	0	0	0	0	12	45	0	0	0	0	0	0	0	0
0	0	0	1	0	0	0	0	0	0	3	0	0	0	0	1	0	0	7	0	0	0	0	0	0	3	0
0	0	0	0	0	0	5	0	6	0	0	0	0	0	0	0	0	18	9	0	0	0	0	0	0	0	0
0	0	0	0	0	0	0	0	0	0	2	0	0	0	0	0	0	0	111	0	0	0	0	0	0	2	0
0	0	0	0	0	0	0	0	0	0	0	0	0	0	0	0	0	0	0	0	0	0	0	0	0	0	0
0	9	9	0	0	0	13	0	0	0	0	99	0	0	90	1	18	3	159	0	135	0	0	0	90	0	108
0	0	0	1	0	0	0	0	0	0	13	0	0	0	0	1	0	0	53	0	0	0	0	0	0	13	0
0	0	0	0	0	0	0	0	0	0	0	0	0	0	0	0	0	1	0	0	0	0	0	0	0	0	0
0	0	0	0	0	0	0	0	0	0	0	0	0	0	0	0	0	0	226	0	0	0	0	0	0	0	0
0	0	1	0	0	1	28	0	2	0	0	0	0	3	6	7	0	58	78	10	6	1	8	12	6	19	3
0	0	0	0	0	0	0	0	0	0	0	0	0	0	0	1	0	0	0	0	0	0	0	0	0	0	0
0	0	0	0	0	0	0	0	0	0	0	0	0	0	0	0	0	0	0	0	0	0	0	0	0	0	0
0	0	0	0	0	0	0	0	0	0	0	0	0	0	0	0	0	0	3	0	0	0	0	0	0	0	0
0	0	0	0	0	0	0	0	0	0	0	0	0	0	0	0	0	0	0	0	0	0	0	0	0	0	0
0	0	0	0	0	0	0	0	0	0	0	0	0	0	0	0	0	0	0	0	0	0	0	0	0	0	0
0	0	0	0	0	0	0	0	0	0	0	0	0	0	0	1	0	0	9	0	212	0	0	0	0	0	0
0	0	0	0	0	0	0	0	0	0	0	0	0	0	0	2	0	0	10	0	0	0	0	0	0	0	0
0	0	0	0	0	0	48	0	0	0	0	0	0	0	0	0	0	28	14	0	0	0	0	0	0	0	0
0	0	0	0	0	0	2	0	0	0	0	0	0	0	0	4	0	0	0	0	0	0	0	0	0	0	0
0	1	1	0	0	0	38	0	1	0	0	7	0	0	8	0	8	44	49	0	9	0	0	0	8	0	12
0	0	0	0	0	0	26	0	0	0	0	0	0	0	0	0	0	23	0	0	0	0	0	0	0	0	0
0	9	9	0	0	0	21	0	0	0	0	100	0	0	0	0	27	10	1707	0	36	0	0	0	0	0	108
0	0	0	0	0	0	0	0	0	0	0	0	0	0	0	0	0	0	16	0	0	0	0	0	0	0	0
0	0	0	0	0	0	15	0	0	0	0	0	0	0	0	0	0	25	0	0	0	0	0	0	0	0	0
0	0	0	0	0	0	5	0	44	0	0	0	0	0	0	9	0	69	0	0	0	0	0	0	0	0	0
0	0	0	0	0	0	0	0	0	0	0	0	0	0	0	0	0	0	0	0	0	0	0	0	0	0	0
0	0	0	0	0	0	12	0	0	0	0	0	0	0	0	4	0	27	12	2	0	0	0	0	0	4	0
0	0	0	0	0	0	0	0	0	0	0	0	0	0	0	0	0	0	0	0	0	0	0	0	0	0	0
0	0	0	0	0	0	0	0	0	0	0	0	0	0	0	0	0	0	3	0	0	0	0	0	0	0	0
0	0	0	0	0	0	0	0	0	0	0	0	0	0	0	0	0	0	2	0	0	0	0	0	0	0	0
0	0	0	0	0	0	0	0	0	0	0	0	0	0	0	1	0	0	0	0	0	0	0	0	0	0	0
0	0	0	0	0	0	2	0	0	0	0	0	0	0	0	0	0	0	0	0	0	0	0	0	0	0	0
0	0	0	0	0	0	0	0	0	0	0	0	0	0	0	0	0	0	0	0	0	0	0	0	0	0	0
0	0	0	0	0	0	0	0	0	0	0	0	0	0	0	0	0	0	0	0	0	0	0	0	0	0	0
0	0	0	0	0	0	0	0	0	0	0	0	0	0	0	2	0	0	0	0	0	0	0	0	0	0	0
0	0	0	0	0	0	0	0	0	0	1	0	0	0	0	0	0	0	94	0	0	0	0	0	0	1	0
0	0	0	0	0	0	3	0	0	0	0	0	0	0	0	0	0	13	0	0	0	0	0	0	0	0	0
0	0	0	0	0	0	16	0	0	0	0	0	0	0	0	1	0	5	32	0	0	0	3	0	0	0	0
0	0	0	0	0	0	3	0	0	0	0	0	0	0	0	0	0	9	0	0	0	0	0	0	0	0	0
0	0	0	0	0	0	0	0	0	0	0	0	0	0	0	0	0	0	0	0	0	0	0	0	0	0	0
0	0	0	0	0	0	26	0	0	0	0	0	0	0	0	1	0	6	1	0	0	0	0	0	0	0	0
0	0	0	2	0	0	14	0	0	0	28	0	0	0	0	0	1	13	274	0	0	0	9	0	0	28	0
0	0	0	0	0	0	0	0	0	0	0	0	0	0	0	2	0	0	0	0	0	0	0	0	0	0	0
0	0	0	0	0	0	0	0	0	0	0	0	0	0	16	1	0	1	2	10	16	0	0	0	16	0	0
0	0	0	0	0	0	0	0	0	0	0	0	0	0	0	1	0	0	0	0	0	0	0	0	0	0	0
0	0	0	0	0	0	0	0	0	0	0	0	0	0	0	0	0	0	0	0	0	0	0	0	0	0	0
0	0	0	0	0	0	0	0	0	0	0	0	0	0	0	1	0	0	61	0	8	0	0	0	0	0	0
0	0	0	0	0	0	0	0	0	0	0	0	0	0	0	6	0	0	0	0	0	0	0	0	0	0	0
0	0	0	0	0	0	3	0	0	0	0	0	0	0	0	0	0	0	0	0	0	0	0	0	0	0	0
0	0	0	0	0	0	0	0	0	0	0	0	0	0	0	0	0	0	0	0	0	0	0	0	0	0	0
0	0	0	0	0	0	0	0	0	0	0	0	0	0	0	0	0	0	0	0	0	0	0	0	0	0	0
0	0	0	0	0	0	3	0	0	0	0	0	0	0	2	0	0	3	8	1	2	0	0	0	2	0	0
0	0	0	2	0	0	60	0	0	0	2	0	0	0	0	0	0	52	0	10	0	0	59	0	0	2	0
0	0	0	0	0	0	0	0	0	0	0	0	0	0	0	0	0	0	0	0	0	0	0	0	0	0	0
0	0	0	0	0	0	0	0	0	0	0	0	0	0	0	0	0	64	0	0	0	0	0	0	0	0	0
0	0	0	0	0	0	0	0	0	0	0	0	0	0	0	0	0	0	0	0	0	0	0	0	0	0	0
0	0	0	1	0	0	13	0	0	0	4	0	0	0	0	1	0	15	115	2	0	0	2	0	0	4	0
0	0	0	0	0	0	0	0	0	0	0	0	0	0	16	0	2	0	2	0	16	0	0	0	16	0	0
0	0	0	0	0	2	0	0	0	0	0	0	0	4	0	1	0	0	0	0	0	2	0	28	0	0	0
0	0	0	0	0	0	0	0	0	0	0	0	0	0	0	0	0	0	0	0	0	0	0	0	0	0	0
0	0	0	0	0	0	0	0	0	0	0	0	0	0	0	0	0	0	14	0	0	0	0	0	0	3	0
0	0	0	0	0	0	21	0	0	0	0	0	0	0	0	0	0	4	0	0	0	0	0	0	0	0	0
0	2	2	0	0	0	69	0	2	0	0	14	0	0	0	0	0	57	24	0	16	0	0	0	0	0	25
0	0	0	0	0	0	0	0	0	0	0	0	0	0	0	0	0	0	780	0	0	0	0	0	0	0	0
0	0	0	0	0	0	0	0	0	0	0	0	0	0	0	0	0	0	46	0	0	0	0	0	0	0	0
0	0	0	0	0	0	0	0	0	0	0	0	0	0	0	0	0	0	0	0	0	0	0	0	0	0	0
0	0	0	0	0	0	1	0	6	0	0	0	0	0	0	0	0	6	3	0	0	0	0	0	0	0	0
0	0	0	0	0	0	7	0	0	0	0	0	0	0	0	0	0	3	0	1	0	0	2	0	0	0	0
0	0	0	0	0	0	0	0	0	0	0	0	0	0	4	8	0	0	8	4	4	0	0	0	4	0	0
0	0	0	0	0	0	51	0	0	0	0	0	0	0	0	0	0	25	0	0	0	0	0	0	0	0	0
0	0	0	1	0	0	0	0	0	0	2	0	0	0	0	1	0	0	23	4	0	0	4	0	0	2	0
0	0	0	0	0	0	0	0	0	0	0	0	0	0	0	1	0	0	0	0	0	0	0	0	0	0	0
0	0	0	1	0	0	0	0	0	0	1	0	0	0	0	1	0	0	0	0	0	0	0	0	0	1	0
0	0	0	0	0	0	0	0	0	0	0	0	0	0	0	1	0	0	8	0	0	0	0	0	0	0	0
0	0	0	0	0	0	31	0	5	0	0	0	0	0	0	0	0	29	0	0	0	0	0	0	0	1	0
0	0	0	0	0	0	0	0	0	0	0	0	0	0	0	0	0	6	0	0	0	0	0	0	0	0	0
0	0	0	0	0	0	7	0	0	0	0	0	0	0	0	0	0	8	0	0	0	0	0	0	0	0	0
0	0	0	0	0	0	8	0	0	0	0	0	0	0	0	0	0	4	0	0	2	0	0	0	0	0	0
0	0	0	1	0	0	62	0	0	0	1	0	0	0	0	0	0	16	0	3	0	0	33	0	0	1	0
0	0	0	0	0	0	0	0	0	0	0	0	0	0	0	0	0	0	0	0	0	0	0	0	0	0	0
0	0	0	0	0	0	153	0	6	0	0	0	0	0	0	3	0	71	0	22	0	1	7	0	0	0	0
0	0	0	0	0	0	24	0	0	0	0	0	0	0	0	0	0	6	0	0	0	0	0	0	0	0	0
0	0	0	0	0	0	0	0	0	0	0	0	0	0	0	0	0	0	0	0	0	0	0	0	0	0	0
0	0	0	0	0	0	0	0	0	0	0	0	0	0	0	1	0	0	10	0	0	0	0	0	0	1	0
0	0	0	0	0	0	0	0	0	0	0	0	0	0	0	0	0	0	11	0	0	0	0	0	0	0	0
0	0	0	0	0	0	1	0	0	0	0	0	0	0	0	0	0	0	0	0	0	0	0	0	0	0	0
0	0	0	0	0	0	0	0	0	0	0	0	0	0	0	0	0	0	0	0	0	0	0	0	0	0	0
0	0	0	0	0	0	1	0	0	0	0	0	0	0	0	0	0	1	0	0	0	0	0	0	0	0	0
0	0	0	6	0	0	255	0	0	0	14	0	0	0	12	16	22	173	907	48	45	0	89	0	12	24	0
0	0	0	0	0	0	0	0	0	0	0	0	0	0	0	0	0	0	0	0	0	0	0	0	0	0	0
0	0	0	0	0	0	13	0	2	0	0	0	0	0	0	0	0	8	0	1	0	0	1	0	0	0	0
0	0	0	0	0	0	0	0	0	0	0	0	0	0	0	0	0	0	0	0	0	0	0	0	0	0	0
0	0	0	0	0	0	9	0	0	0	0	0	0	0	0	0	0	9	0	0	0	0	0	0	0	0	0
0	0	0	0	0	0	15	0	0	0	0	0	0	0	0	2	0	18	29	0	0	0	0	0	0	4	0
0	0	0	0	0	0	0	0	0	0	0	0	0	0	0	0	0	0	0	0	0	0	0	0	0	0	0
0	0	0	0	0	0	0	0	0	0	0	0	0	0	0	0	0	0	0	0	0	0	0	0	0	0	0
0	0	0	0	0	0	0	0	0	0	0	0	0	0	0	0	0	0	70	0	0	0	0	0	0	0	0
0	0	0	0	0	0	0	0	0	0	0	0	0	0	0	0	0	0	0	0	0	0	0	0	0	0	0
0	0	0	0	0	0	0	0	0	0	0	0	0	0	0	0	0	0	0	0	0	0	0	0	0	0	0
0	0	0	1	0	0	389	0	7	0	0	0	0	0	0	8	0	407	4	8	0	0	1	0	0	0	0
0	0	0	0	0	0	0	0	0	0	0	0	0	0	0	0	0	0	2	0	2	0	0	0	0	0	0
0	0	0	1	0	0	239	0	3	0	4	12	0	0	0	1	0	226	51	5	0	0	5	0	0	4	4
0	0	0	0	0	0	0	0	1	0	0	0	0	0	0	0	4	0	1076	0	8	0	0	0	0	0	3
0	0	0	0	0	0	0	0	0	0	0	0	0	0	0	0	0	0	0	0	0	0	0	0	0	0	0
0	0	0	0	0	0	21	0	0	0	0	0	0	0	0	0	1	35	195	0	9	0	0	0	0	0	0
0	0	0	0	0	0	13	0	0	0	0	0	0	0	0	0	0	20	0	0	0	0	0	0	0	0	0
0	0	0	0	0	0	28	0	0	0	0	0	0	0	0	0	0	37	0	0	0	0	0	0	0	0	0
0	0	0	0	0	0	0	0	0	0	0	0	0	0	0	0	0	0	0	0	0	0	0	0	0	0	0
0	0	0	0	0	0	0	0	0	0	0	0	0	0	0	0	0	0	0	0	0	0	0	0	0	0	0
0	0	0	0	0	0	0	0	0	0	0	0	0	0	0	0	0	0	2	0	0	0	0	0	0	0	0
0	0	0	0	0	0	0	0	0	0	0	0	0	0	0	0	0	0	0	0	0	0	0	0	0	0	0
0	0	0	1	0	0	0	0	0	0	1	0	0	0	0	1	0	0	0	2	0	0	2	0	0	1	0
0	0	0	0	0	0	9	0	16	0	0	0	0	0	0	0	0	76	0	0	0	0	0	0	0	1	0
0	0	0	0	0	0	0	0	0	0	0	0	0	0	0	0	0	0	17	0	0	0	0	0	0	0	0
0	0	0	0	0	0	0	0	0	0	0	0	0	0	0	0	0	0	3	0	0	0	0	0	0	0	0
0	0	0	0	0	0	122	0	1	0	0	0	0	0	0	0	0	100	87	0	0	0	0	0	0	0	0
0	0	0	0	0	0	1	0	0	0	0	0	0	0	0	0	0	16	0	0	0	0	0	0	0	0	0
0	0	0	0	0	0	0	0	0	0	0	0	0	0	0	10	0	0	3	1	0	0	0	0	0	0	0
0	0	0	2	0	0	111	0	0	0	42	4	0	0	0	4	2	80	755	12	6	0	23	4	0	42	2
0	0	0	0	0	0	0	0	0	0	0	0	0	0	0	0	12	1	2881	0	24	0	0	0	0	0	0
0	0	0	1	0	0	120	0	0	0	5	0	0	0	15	4	5	42	316	18	16	0	6	0	15	5	1
0	0	0	0	0	0	0	0	0	0	0	0	0	0	0	0	0	0	0	0	0	0	0	0	0	0	0
0	0	0	8	0	0	127	0	0	0	8	0	0	0	0	10	0	158	0	17	0	0	123	0	0	8	0
0	0	0	2	0	0	0	0	0	0	2	0	0	0	0	6	0	0	0	0	0	0	0	0	0	2	0
0	0	0	0	0	0	0	0	0	0	0	0	0	0	0	0	0	0	429	0	0	0	0	0	0	0	0
0	0	0	1	0	0	0	0	0	0	3	0	0	0	0	3	0	0	183	3	0	0	1	0	0	3	0
0	0	0	0	0	0	0	0	0	0	0	0	0	0	0	11	0	0	0	0	10	0	0	0	0	0	0
0	0	0	0	0	0	0	0	0	0	0	0	0	0	0	0	0	28	0	0	0	0	0	0	0	0	0
0	0	0	0	0	0	0	0	0	0	0	0	0	0	0	0	0	0	18	0	0	0	0	0	0	0	0
0	0	0	0	0	0	0	0	0	0	0	0	0	0	0	0	0	0	3	0	0	0	0	0	0	0	0
0	0	0	1	0	0	263	0	14	0	0	0	0	0	0	1	0	276	0	5	0	0	5	0	0	1	0
0	0	0	1	0	0	7	0	0	0	3	0	0	0	0	6	0	14	9	10	0	0	2	0	0	3	0
0	0	0	0	0	2	0	1	0	0	0	0	1	1	0	2	0	0	0	1	0	4	0	0	0	0	0
0	0	0	1	0	1	14	0	0	0	6	0	0	0	0	64	0	2	15	16	5	3	3	2	0	9	0
0	0	0	0	0	0	0	0	0	0	0	0	0	0	0	0	0	0	1	0	0	0	0	0	0	0	0
0	2	2	0	0	0	63	0	3	0	0	2	0	0	4	0	2	214	36	0	8	0	2	0	4	0	12
0	0	0	0	0	0	0	0	0	0	0	0	0	0	0	0	0	0	0	0	0	0	0	0	0	0	0
0	0	0	0	0	0	0	0	0	0	0	0	0	0	0	0	0	1	0	0	0	0	0	0	0	0	0
0	0	0	0	0	0	6	0	0	0	0	0	0	0	0	0	0	0	10	0	2	0	0	0	0	0	0
0	0	0	3	0	0	0	0	0	0	14	0	0	0	0	15	0	0	305	0	0	0	0	0	0	18	0
0	0	0	0	0	0	0	0	0	0	0	0	0	0	0	0	0	0	0	0	0	0	0	0	0	0	0
0	0	0	0	0	0	0	0	0	0	0	0	0	0	0	0	0	0	0	0	0	0	0	0	0	0	0
0	0	0	0	0	0	0	0	0	0	0	0	0	0	0	0	0	0	0	0	0	0	0	0	0	0	0
0	0	0	0	0	0	10	0	0	0	0	0	0	0	0	0	0	1	0	1	0	0	1	0	0	0	0
0	0	0	0	0	0	7	0	0	0	1	0	0	0	0	0	0	10	356	0	0	0	0	0	0	1	0
0	0	0	0	0	0	28	0	3	0	0	0	0	0	0	0	0	9	4	14	0	0	8	0	0	0	0
0	0	1	3	0	0	502	0	0	0	0	0	0	0	0	16	0	812	0	78	0	0	53	0	0	1	0
0	0	0	1	0	0	0	0	0	0	2	0	0	0	0	1	0	0	14	1	0	0	1	0	0	2	0
0	0	0	0	0	0	0	0	0	0	0	0	0	0	0	0	0	0	57	0	4	0	0	0	0	0	0
0	0	0	0	0	0	0	0	0	0	0	0	0	0	0	0	0	0	0	0	0	0	0	0	0	0	0
0	0	0	0	0	0	2	0	0	0	0	0	0	0	0	0	0	3	0	0	0	0	0	0	0	0	0
0	0	0	0	0	0	0	0	0	0	0	0	0	0	0	0	0	0	2	0	0	0	0	0	0	0	0
0	0	0	0	0	0	40	0	0	0	4	0	0	0	0	0	0	308	106	0	0	0	0	0	0	14	5
0	0	0	0	0	0	0	0	0	0	8	0	0	0	0	0	0	0	241	0	0	0	0	0	0	8	0
0	0	0	0	0	0	0	0	0	0	0	0	0	0	0	2	0	0	0	0	0	0	0	0	0	0	0
0	0	0	0	0	0	0	0	0	0	0	0	0	0	0	0	0	0	0	0	0	0	0	0	0	0	0
0	0	0	0	0	0	0	0	0	0	0	0	0	0	0	0	0	0	0	0	0	0	0	0	0	0	0
0	0	0	0	0	0	0	0	0	0	0	0	0	0	0	0	0	2	12	0	0	0	0	0	0	0	0
0	0	0	0	0	0	119	0	0	0	0	0	0	0	0	0	0	183	0	0	0	0	0	0	0	0	0
0	0	0	0	0	0	0	0	0	0	0	0	0	0	0	0	0	0	7	0	1	0	0	0	0	0	0
0	0	0	0	0	0	0	0	0	0	0	0	0	0	0	1	0	0	0	0	0	0	0	0	0	0	0
0	0	0	0	0	0	17	0	0	0	0	0	0	0	0	0	0	3	4	0	0	0	0	0	0	0	0
0	0	0	0	0	0	0	0	0	0	0	0	0	0	0	0	0	0	34	0	0	0	0	0	0	0	0
0	0	0	0	0	0	0	0	0	0	0	0	0	0	0	0	0	0	0	0	2	0	0	0	0	0	0
0	0	0	1	0	0	0	0	0	0	0	0	0	0	0	1	0	0	18	1	18	0	1	0	0	1	0
0	0	0	0	0	0	0	0	0	0	0	0	0	0	0	0	0	0	0	0	0	0	0	0	0	0	0
0	0	0	0	0	0	72	0	0	0	0	0	0	0	0	1	0	47	0	0	0	0	0	0	0	0	0
0	0	0	0	0	0	29	0	3	0	0	0	0	0	0	0	0	51	14	0	0	0	1	0	0	0	0
0	0	0	0	0	0	0	0	0	0	0	0	0	0	0	0	0	0	9	0	0	0	0	0	0	0	0
0	0	0	0	0	0	10	0	0	0	0	0	0	0	0	0	0	0	0	0	0	0	0	0	0	0	0
0	0	0	0	0	0	0	0	0	0	0	0	0	0	0	0	0	0	0	0	0	0	0	0	0	0	0
0	0	0	4	0	0	29	0	0	0	4	0	0	0	0	4	0	20	26	4	0	0	4	0	0	10	0
0	0	0	0	0	0	0	0	2	0	0	0	0	0	0	0	0	7	0	0	0	0	0	0	0	0	4
0	1	1	2	0	1	183	0	12	0	6	7	0	2	5	41	5	286	188	16	36	5	16	1	5	6	11
0	0	0	0	0	0	1	0	0	0	0	0	0	0	0	0	0	0	0	0	0	0	0	0	0	0	0
0	0	0	0	0	0	0	0	0	0	0	0	0	0	0	0	0	0	0	0	0	0	0	0	0	0	0
0	0	0	0	0	0	0	0	0	0	0	0	0	0	0	1	0	0	2	0	2	0	0	0	0	0	0
0	0	0	0	0	0	0	0	0	0	0	0	0	0	0	0	0	0	0	0	0	0	0	0	0	0	0
0	0	0	0	0	0	0	0	0	0	0	0	0	0	0	5	0	0	0	0	0	0	0	0	0	0	0
0	0	0	1	0	0	2	0	0	0	12	0	0	0	18	1	18	0	442	2	18	0	2	0	18	12	0
0	0	0	0	0	2	0	0	0	0	0	0	0	4	0	1	0	0	0	0	0	2	0	28	0	0	0
0	0	0	0	0	0	8	0	0	0	0	0	0	0	0	0	0	7	0	0	0	0	0	0	0	0	0
0	0	0	0	0	0	0	0	0	0	0	0	0	0	0	5	0	0	0	0	0	0	0	0	0	0	0
0	0	0	1	0	0	0	0	0	0	0	0	0	0	0	1	0	0	39	0	0	0	0	0	0	3	0
0	0	0	0	0	0	1	0	0	0	0	0	0	0	0	0	0	11	9	0	0	0	0	0	0	0	0
0	0	0	1	0	0	0	0	0	0	3	0	0	0	0	1	0	0	0	0	0	0	0	0	0	3	0
0	0	0	0	0	0	175	0	0	0	0	0	0	0	0	0	0	331	0	0	0	0	0	0	0	0	0
0	0	0	0	0	0	0	0	0	0	0	0	0	0	0	0	0	0	0	0	0	0	0	0	0	0	0
0	0	0	0	0	0	13	0	0	0	0	0	0	0	0	1	0	11	0	0	0	0	0	0	0	0	0
0	0	0	0	0	0	0	0	0	0	0	0	0	0	0	0	0	0	0	2	0	0	2	0	0	0	0
0	0	0	0	0	0	0	0	0	0	0	0	0	0	0	0	0	0	0	0	0	0	0	0	0	0	0
0	0	0	0	0	0	9	0	0	0	0	0	0	0	0	0	0	1	0	0	0	0	0	0	0	0	0
0	0	0	0	0	0	0	0	0	0	0	0	0	0	0	0	0	0	0	0	0	0	0	3	0	0	0
0	0	0	0	0	0	0	0	2	0	0	0	0	0	0	0	0	1	0	0	0	0	0	4	0	0	0
0	0	0	0	0	0	27	0	0	0	0	0	0	0	0	0	0	22	1	0	0	0	0	0	0	0	0
0	0	0	0	0	0	0	0	0	0	0	0	0	0	0	0	0	0	0	0	0	0	0	0	0	0	0
0	0	0	0	0	0	0	0	0	0	0	0	0	0	0	0	0	0	0	0	0	0	0	0	0	0	0
0	8	8	1	0	0	29	0	0	0	10	56	0	0	16	2	8	436	140	2	32	0	1	0	16	10	96
0	0	0	0	0	0	0	0	0	0	0	0	0	0	0	3	0	0	18	0	0	0	0	0	0	0	0
0	0	0	0	0	0	0	0	0	0	0	0	0	0	0	1	0	0	2	0	0	0	0	0	0	0	0
0	0	0	1	0	0	0	0	0	0	2	0	0	0	0	5	0	0	24	0	0	0	0	0	0	2	0
0	0	0	0	0	0	6	0	0	0	0	0	0	0	0	0	0	9	1	0	0	0	0	0	0	0	0
0	1	1	0	0	0	249	0	16	0	6	12	0	0	8	2	4	407	208	10	11	0	5	0	8	6	20
0	0	0	0	0	0	10	0	0	0	0	0	0	0	0	2	0	0	1	0	0	0	0	0	0	0	0
0	0	0	0	0	1	0	0	0	0	0	0	0	0	0	2	0	0	0	0	0	2	0	0	0	0	0
0	0	0	0	0	0	0	0	1	0	0	0	0	0	0	0	0	2	0	0	0	0	0	0	0	0	0
0	0	0	0	0	0	17	0	0	0	0	0	0	0	0	0	0	2	16	0	0	0	0	0	0	0	0
0	0	0	0	0	0	0	0	0	0	0	0	0	0	0	1	0	0	0	0	0	0	0	0	0	0	0
0	0	0	0	0	0	0	0	0	0	0	0	0	0	0	0	0	0	3	0	0	0	0	0	0	0	0
0	0	0	3	0	0	10	0	0	0	9	0	0	0	6	6	42	93	2493	0	6	0	12	0	6	9	0
0	0	0	0	0	0	0	0	0	0	0	0	0	0	0	0	0	3	0	0	0	0	0	0	0	0	0
0	0	0	0	0	0	0	0	0	0	0	0	0	0	0	0	0	0	0	0	0	0	0	1	0	0	0
0	0	0	0	0	0	18	0	0	0	0	0	0	0	0	48	0	9	0	2	0	0	0	0	0	1	0
0	0	0	0	0	0	2	0	2	0	0	0	0	0	0	0	0	0	0	0	0	0	0	0	0	0	0
0	0	3	5	0	0	15	0	5	0	0	0	0	0	0	32	0	69	6	50	0	0	10	0	30	15	0
0	0	0	0	0	0	0	0	0	0	0	0	0	0	0	0	0	0	0	0	0	0	0	0	0	0	0
0	0	0	0	0	0	0	0	0	0	0	0	0	0	0	2	0	0	0	0	0	0	0	0	0	0	0
0	0	0	0	0	0	59	0	0	0	0	0	0	0	0	12	0	59	8	43	0	0	0	0	3	1	0
0	0	0	0	0	0	0	0	0	0	0	0	0	0	0	0	0	0	0	0	0	0	0	0	0	0	0
0	0	0	0	0	0	4	0	0	0	0	0	0	0	0	0	0	4	6	0	0	0	0	0	0	0	0
0	0	0	0	0	0	14	0	0	0	1	3	0	0	0	0	0	0	9	0	0	0	0	0	0	1	0
0	0	0	0	0	0	0	0	0	0	0	0	0	0	0	0	0	0	0	0	0	0	0	0	0	0	0
0	0	0	0	0	0	0	0	0	0	0	0	0	0	0	0	0	0	0	0	0	0	0	0	0	0	0
0	0	14	0	0	0	67	0	0	0	0	0	0	0	0	0	0	43	0	0	0	0	0	0	68	0	0
0	0	0	1	0	0	0	0	0	0	1	0	0	0	0	5	0	0	113	0	0	0	0	0	0	5	0
0	0	0	0	0	0	2	0	0	0	0	0	0	0	0	0	0	5	0	0	0	0	0	0	0	0	0
0	0	0	0	0	0	0	0	0	0	0	0	0	0	0	0	0	0	0	0	0	0	0	0	0	0	0
0	0	0	6	0	0	119	0	18	0	27	2	0	0	0	1	0	105	656	8	16	0	30	0	0	46	4
0	0	0	0	0	0	0	0	0	0	0	0	0	0	0	0	0	0	0	0	0	0	0	0	0	0	0
0	1	25	1	0	0	619	0	51	0	0	15	0	0	8	1	8	635	94	11	9	0	11	0	196	3	18
0	0	0	0	0	0	0	0	0	0	0	0	0	0	0	0	0	0	0	0	0	0	0	0	0	0	0
0	0	0	0	0	0	0	0	0	0	0	0	0	0	0	0	0	0	64	0	0	0	0	0	0	0	0
0	0	0	0	0	0	38	0	5	0	0	0	0	0	0	2	0	18	0	0	0	0	10	0	0	0	3
0	0	0	0	0	0	1	0	0	0	0	0	0	0	0	0	0	1	0	0	0	0	0	0	0	0	0
0	0	0	0	0	0	104	0	0	0	0	0	0	0	0	0	0	57	0	5	0	0	5	0	0	0	0
0	2	2	0	0	0	11	0	0	0	10	36	0	0	6	0	2	6	317	0	12	0	0	0	6	10	11
0	0	0	0	0	0	0	0	0	0	0	0	0	0	0	0	0	10	24	0	0	0	0	0	0	0	0
0	0	0	0	0	0	0	0	0	0	0	0	0	0	0	5	0	0	9	0	2	0	0	0	0	1	0
0	0	0	0	0	0	0	0	0	0	0	0	0	0	0	0	0	0	0	0	0	0	0	0	0	0	0
0	0	0	1	0	0	91	0	0	0	2	0	0	0	0	1	0	43	21	2	0	0	2	0	0	2	0
0	0	0	0	0	0	1	0	0	0	0	0	0	0	0	0	0	1	0	0	0	0	0	0	0	0	0
0	0	0	0	0	0	0	0	0	0	0	0	0	0	0	0	0	0	0	0	0	0	0	0	0	0	0
0	0	0	1	0	0	0	0	0	0	2	0	0	0	0	2	0	0	0	0	0	0	0	0	0	2	0
0	0	0	0	0	0	6	0	1	0	0	0	0	0	0	0	0	0	0	1	0	0	1	0	0	0	1
0	0	0	0	0	0	0	0	0	0	0	0	0	0	0	2	0	0	33	0	0	0	0	0	0	0	0
0	0	0	0	0	0	7	0	0	0	0	0	0	0	0	0	0	18	0	0	0	0	0	0	0	0	0
0	0	0	0	0	0	0	0	0	0	0	0	0	0	0	0	0	10	73	0	0	0	3	0	0	0	0
0	0	0	0	0	0	0	0	0	0	0	0	0	0	0	0	0	0	3	0	0	0	0	0	0	1	0
0	0	0	0	0	0	0	0	0	0	0	0	0	0	0	0	0	0	0	0	0	0	0	0	0	0	0
0	0	1	0	0	0	46	0	6	0	0	0	0	0	0	0	0	118	0	0	0	0	0	0	0	0	0
0	0	0	0	0	0	0	0	0	0	3	0	0	0	0	4	0	0	39	0	2	0	0	4	0	3	0
0	0	0	0	0	0	6	0	0	0	0	0	0	0	0	1	0	0	0	0	0	0	0	0	0	0	0
0	0	0	0	0	0	0	0	0	0	1	0	0	0	0	0	0	0	358	0	0	0	0	0	0	1	0
0	1	1	0	0	0	7	0	7	0	0	1	0	0	8	9	4	33	122	0	13	0	0	0	8	0	16
0	0	0	0	0	0	36	0	0	0	0	0	0	0	0	0	0	24	114	1	0	0	25	0	0	0	0
0	0	0	0	0	0	3	0	0	0	0	0	0	0	0	1	0	1	0	0	0	0	0	0	0	0	0
0	0	0	0	0	0	0	0	0	0	0	0	0	0	0	0	0	0	0	0	0	0	0	0	0	0	0
0	0	0	4	0	0	108	0	0	0	3	0	0	0	0	4	0	54	0	34	0	0	34	0	0	3	0
0	0	0	0	0	0	0	0	0	0	0	0	0	0	0	0	0	8	0	0	0	0	0	0	0	0	0
0	1	1	0	0	0	0	0	7	0	0	1	0	0	8	9	4	33	83	0	13	0	0	0	8	0	16
0	0	0	0	0	0	14	0	1	0	0	0	0	0	0	1	0	6	13	0	0	0	0	0	0	0	2
0	0	0	0	0	0	4	0	0	0	0	0	0	0	0	0	0	0	0	0	0	0	0	0	0	0	0
0	0	0	0	0	0	0	0	0	0	0	0	0	0	0	1	0	0	0	0	0	0	0	0	0	0	0
0	3	3	1	0	0	9	0	18	0	3	6	0	0	24	11	6	6	12	20	36	0	5	0	24	3	45
0	0	0	0	0	0	0	0	0	0	0	0	0	0	0	3	0	0	0	0	0	0	0	0	0	0	0
0	0	0	0	0	0	0	0	0	0	0	0	0	0	0	0	0	0	10	0	0	0	0	0	0	0	0
0	0	0	1	0	0	66	0	0	0	0	0	0	0	0	0	0	74	5	0	0	0	1	0	0	6	0
0	0	0	0	0	0	0	0	0	0	0	0	0	0	0	0	0	0	0	0	0	0	0	0	0	4	0
0	0	0	0	0	0	0	0	0	0	0	0	0	0	0	0	0	0	0	0	0	0	0	0	0	0	0
0	0	0	0	0	0	14	0	0	0	0	0	0	0	0	0	0	0	0	0	0	0	0	0	0	1	0
0	0	0	0	0	0	0	0	0	0	0	0	0	0	0	0	0	0	0	0	0	0	0	0	0	0	0
0	0	0	0	0	0	17	0	0	0	0	0	0	0	0	9	0	3	0	0	9	0	0	0	0	0	0
0	0	0	0	0	0	0	0	0	0	0	0	0	0	0	0	0	0	0	0	0	0	0	0	0	0	0
0	0	0	0	0	0	0	0	0	0	2	0	0	0	0	4	0	0	24	0	0	0	0	0	0	2	0
0	0	0	0	0	0	19	0	0	0	2	0	0	0	0	0	0	21	34	2	0	0	2	0	0	2	1
0	0	0	0	0	0	0	0	0	0	0	0	0	0	0	0	0	0	0	0	0	0	0	0	0	0	0
0	0	0	0	0	0	6	0	11	0	0	0	0	0	0	0	0	41	0	0	0	2	0	0	0	0	22
0	0	0	0	0	0	0	0	0	0	0	0	0	0	0	0	0	0	0	0	0	0	0	0	0	0	0
0	0	0	0	0	0	3	0	0	0	0	0	0	0	0	0	0	3	1	0	0	0	0	0	0	0	0
0	0	0	0	0	1	13	0	1	0	0	0	0	0	0	10	0	33	0	38	0	1	0	0	0	0	0
0	0	0	8	0	0	0	0	0	0	2	0	0	0	0	18	0	0	135	0	0	0	0	0	0	51	0
0	0	0	1	0	0	0	0	0	0	1	0	0	0	0	9	0	0	0	6	0	0	3	0	0	1	0
0	0	0	0	0	0	0	0	0	0	0	0	0	0	0	2	0	0	0	0	0	0	0	0	0	0	0
0	0	0	0	0	0	0	0	0	0	0	0	0	0	0	0	0	0	10	0	0	0	0	0	0	0	0
0	0	0	0	0	0	0	0	0	0	0	0	0	0	0	1	0	0	0	0	2	0	0	0	0	0	0
0	0	0	0	0	0	0	0	0	0	0	0	0	0	0	0	0	0	1	0	0	0	0	0	0	0	0
0	0	0	0	0	0	0	0	0	0	1	0	0	0	0	1	0	0	35	0	0	0	0	0	0	1	0
0	0	0	0	0	0	0	0	0	0	0	0	0	0	0	0	0	0	0	0	6	0	0	0	0	0	0
0	1	1	0	0	0	7	0	1	0	2	1	0	0	0	0	0	4	130	0	1	0	0	0	0	2	9
0	0	0	0	0	0	1	0	0	0	0	0	0	0	0	0	0	6	15	0	0	0	0	0	0	0	0
0	4	4	1	0	0	37	0	0	0	5	16	0	0	0	3	0	25	1103	2	164	0	2	0	0	5	20
0	0	0	1	0	0	0	0	0	0	1	0	0	0	0	1	0	0	0	2	0	0	2	0	0	1	0
0	1	24	0	0	0	934	0	29	0	1	7	0	0	8	0	8	1417	54	0	9	0	0	0	189	7	8
0	0	0	0	0	0	0	0	0	0	0	0	0	0	0	0	0	0	0	0	0	0	0	0	0	0	0
0	0	0	0	0	0	2	0	2	0	0	0	0	0	0	0	0	2	16	0	0	0	0	0	0	0	0
0	0	0	0	0	0	0	0	0	0	0	0	0	0	0	0	0	2	0	0	0	0	0	0	0	0	0
0	0	0	0	0	0	40	0	0	0	0	0	0	0	0	0	0	18	4	0	0	0	0	0	0	0	0
0	1	1	1	0	0	35	0	11	0	17	19	0	0	2	2	1	40	676	2	4	0	1	0	2	17	154
0	0	0	0	0	0	0	0	0	0	0	0	0	0	0	0	0	0	0	0	0	0	0	0	0	0	0
0	0	0	0	0	0	0	0	0	0	1	0	0	0	0	0	0	0	20	0	0	0	0	0	0	1	0
0	0	0	0	0	0	0	0	0	0	0	0	0	0	0	0	0	0	0	2	0	0	0	0	0	0	0
0	0	0	0	0	0	2	0	0	0	0	0	0	0	0	0	0	0	0	0	0	0	0	0	0	0	0
0	0	0	0	0	0	0	0	0	0	0	0	0	0	0	0	0	0	0	0	4	0	0	1	0	0	0
0	0	0	0	0	0	0	0	0	0	0	0	0	0	0	0	0	0	0	0	0	0	0	0	0	0	0
0	0	0	0	0	0	0	0	0	0	0	0	0	0	0	0	0	0	197	0	0	0	0	0	0	0	0
0	0	0	0	0	0	0	0	0	0	0	0	0	0	0	0	0	0	0	0	0	0	0	0	0	0	0
0	0	0	0	0	0	6	0	0	0	0	0	0	0	0	0	0	0	0	0	0	0	0	0	0	0	0
