# Supplementary material for: Protein structural domain-disease association prediction based on heterogeneous networks
Source: BMC Genomics. 2025 Apr 10;23(Suppl 6):869. doi: 10.1186/s12864-024-11117-0 (PMC11987217; doi:10.1186/s12864-024-11117-0)
Supplement: Supplementary file 4 — Additional file 4: The topological feature train set through RW normalization. [file 12864_2024_11117_MOESM4_ESM.csv]

Y	V2	V3	V4	V5	V6	V7	V8	V9	V10	V11	V12	V13	V14	V15	V16	V17	V18	V19	V20	V21	V22	V23	V24	V25	V26	V27	C2	C3	C4	C5	C6	C7	C8	C9	C10	C11	C12	C13	C14	C15	C16	C17	C18	C19	C20	C21	C22	C23	C24
1	0	0	1	0	0	0	0	0	0	0	0	0	1	0	2	0	0	0	0	0	0	0	0	0	1	0	0	0	0.00316456	0	0	0	0	0	0	0	0	0	1	0	0.00440529	0	0	0	0	0	0	0	0
1	0	0	2	2	12	0	9	0	2	3	0	6	12	2	20	0	0	2	19	2	24	4	78	2	3	0	0	0	0.00641026	0.0645161	0.333333	0	0.191489	0	0.0645161	0.00160085	0	0.0759494	0.173913	0.00364299	0.08	0	0	1.79E-05	0.0376984	0.00191022	0.333333	0.00188768	0.165254
1	0	0	0	10	0	0	10	0	10	6	0	0	11	48	0	48	0	691	6	48	0	6	0	48	6	0	0	0	0	0.0621118	0	0	0.0909091	0	0.0621118	0.000997009	0	0	0.0294118	0.0184473	0	0.00325313	0	0.000889054	0.0153453	0.00628931	0	0.00208551	0
1	0	0	1	11	0	0	11	0	11	13	0	0	12	0	0	9	0	472	0	0	0	1	0	0	13	0	0	0	0.00819672	0.0827068	0	0	0.0833333	0	0.0827068	0.00856955	0	0	0.0714286	0	0	0.000589623	0	0.000653379	0	0	0	0.00106952	0
1	0	0	1	0	1	0	0	0	0	0	0	1	2	0	51	0	0	0	0	0	0	0	1	0	8	0	0	0	0.000261506	0	0.00238663	0	0	0	0	0	0	1	0.666667	0	0.0102389	0	0	0	0	0	0	0	0.5
1	0	0	0	2	0	0	2	0	2	0	0	0	3	0	0	0	0	0	0	0	0	0	0	0	0	0	0	0	0	0.333333	0	0	0.333333	0	0.333333	0	0	0	0.0909091	0	0	0	0	0	0	0	0	0	0
1	0	0	0	2	0	0	3	0	2	0	0	0	4	0	2	0	0	0	1	0	0	0	2	0	0	0	0	0	0	0.333333	0	0	0.25	0	0.333333	0	0	0	0.235294	0	0.015625	0	0	0	0.00534759	0	0	0	0.25
1	0	0	0	1	1	22	2	0	1	0	0	2	4	0	0	0	8	44	0	0	1	0	2	0	0	0	0	0	0	0.5	0.0555556	0.0031219	0.5	0	0.5	0	0	0.5	0.1	0	0	0	0.00078064	0.00308123	0	0	0.00469484	0	0.0555556
1	0	0	2	3	3	5	12	0	3	12	0	12	16	0	0	0	15	45	0	0	9	8	60	0	12	0	0	0	0.0298507	0.214286	0.25	0.00158328	0.25	0	0.214286	0.0364742	0	0.125	0.25	0	0	0	0.00394322	0.00285987	0	0	0.214286	0.0286738	0.170455
1	0	0	0	2	0	170	2	0	2	0	0	0	3	0	0	0	130	339	0	0	0	0	0	0	0	0	0	0	0	0.333333	0	0.00286823	0.333333	0	0.333333	0	0	0	0.25	0	0	0	0.00238782	0.00171113	0	0	0	0	0
1	0	0	0	1	1	60	2	0	1	0	0	2	4	0	0	0	113	120	0	0	1	0	2	0	0	0	0	0	0	0.5	0.333333	0.00163738	0.5	0	0.5	0	0	0.5	0.4	0	0	0	0.0025143	0.00110711	0	0	0.5	0	0.05
1	0	1	0	0	0	264	0	1	0	0	0	0	1	0	34	0	312	8	0	1	0	0	0	0	2	0	0	0.00107066	0	0	0	0.00103984	0	0.00113766	0	0	0	0	1	0	0.0108939	0	0.00120051	0.000236862	0	0.00485437	0	0	0
1	0	0	0	6	0	1	6	0	6	0	0	0	7	0	0	0	0	6	0	0	0	0	0	0	0	0	0	0	0	0.142857	0	0.000104297	0.142857	0	0.142857	0	0	0	0.142857	0	0	0	0	0.000213311	0	0	0	0	0
1	0	0	0	0	0	0	5	0	0	0	0	0	6	0	16	0	0	2	2	0	0	0	21	0	0	0	0	0	0	0	0	0	0.147059	0	0	0	0	0	0.113208	0	0.00573682	0	0	0.000101978	0.000631313	0	0	0	0.0247059
1	0	1	1	2	6	15	10	2	2	0	0	12	15	0	7	0	64	39	10	6	12	2	66	10	2	6	0	0.0153846	0.00429185	0.333333	0.2	0.00224685	0.333333	0.00148038	0.25	0	0	0.235294	0.185185	0	0.0201729	0	0.00421191	0.00508806	0.0390625	0.0143885	0.0670391	0.00203252	0.188034
1	4	5	3	4	24	316	8	103	5	17	28	5	10	28	35	42	313	1340	44	77	97	114	120	62	46	55	0.00400802	0.000635405	0.00153453	0.0571429	0.107623	0.00173825	0.043956	0.00325188	0.015015	0.00230477	0.00252389	0.0161812	0.120482	0.0246262	0.0174738	0.00685379	0.00190975	0.00267657	0.0163144	0.0226005	0.0437923	0.00728109	0.0681044
1	0	0	0	0	0	0	0	0	0	0	0	0	1	0	0	0	0	0	0	0	0	0	0	0	0	0	0	0	0	0	0	0	0	0	0	0	0	0	1	0	0	0	0	0	0	0	0	0	0
1	0	0	0	11	0	45	11	0	11	1	1	0	12	0	0	0	10	400	1	0	0	1	0	0	1	0	0	0	0	0.0827068	0	0.00360924	0.0833333	0	0.0827068	0.000659196	2.71E-05	0	0.0714286	0	0	0	0.00226912	0.000553711	0.0120482	0	0	0.00106952	0
1	0	0	7	0	0	31	0	0	0	74	1	1	2	0	1	1	8	219	0	0	0	20	0	0	74	0	0	0	0.0201149	0	0	0.00116897	0	0	0	0.0299111	0.004	0.333333	0.142857	0	0.00240964	0.00204918	0.00030608	0.00615134	0	0	0	0.00680272	0
1	3	6	9	3	2	165	6	26	3	22	14	4	8	14	15	19	110	498	30	34	24	47	8	36	37	28	0.00840336	0.00755668	0.0096463	0.12	0.0168067	0.00276743	0.214286	0.00997698	0.0769231	0.00707168	0.00811124	0.25	0.137931	0.0648148	0.0154004	0.0225386	0.00209408	0.00567263	0.0263852	0.0434227	0.0574163	0.00708792	0.1
1	0	0	0	1	0	0	1	0	1	1	0	0	2	0	444	0	0	24	1	0	0	1	0	0	2	0	0	0	0	0.5	0	0	0.111111	0	0.0208333	0.00341297	0	0	0.5	0	0.0681295	0	0	0.000359777	0.00033456	0	0	6.33E-05	0
1	0	9	3	0	0	223	3	81	0	1	1	0	4	0	106	0	154	4	37	9	0	0	2	0	3	0	0	0.00590551	0.000870575	0	0	0.00094094	0.0638298	0.0103264	0	0.000529101	0.00246305	0	0.0645161	0	0.02452	0	0.000635988	9.11E-05	0.00739261	0.0323741	0	0	0.03125
1	0	0	0	0	0	1	0	0	0	0	0	0	1	0	0	0	0	1	0	0	0	0	0	0	0	0	0	0	0	0	0	0.00138889	0	0	0	0	0	0	1	0	0	0	0	0.00353357	0	0	0	0	0
1	1	1	0	1	0	109	2	0	1	4	3	0	3	1	2	0	12	86	9	2	0	0	0	1	4	3	0.00490196	0.00490196	0	0.142857	0	0.00207809	0.333333	0	0.142857	0.00432432	0.00365408	0	0.333333	0.012987	0.00437637	0	0.000390676	0.0032252	0.0153061	0.00645161	0	0	0
1	0	0	0	3	6	23	12	0	3	2	0	12	16	0	0	0	78	15	12	0	18	3	48	0	2	0	0	0	0	0.214286	0.136364	0.00221005	0.25	0	0.1875	0.00607903	0	0.166667	0.25	0	0	0	0.0040678	0.000953289	0.0375	0	0.109756	0.00228484	0.214286
1	0	0	0	0	0	0	0	0	0	0	0	0	1	0	0	0	0	0	0	0	0	0	0	0	0	0	0	0	0	0	0	0	0	0	0	0	0	0	1	0	0	0	0	0	0	0	0	0	0
1	0	0	0	0	2	0	0	0	0	0	0	2	3	0	0	0	0	0	0	0	0	0	4	0	0	0	0	0	0	0	1	0	0	0	0	0	0	1	1	0	0	0	0	0	0	0	0	0	1
1	0	0	0	1	2	0	3	0	1	0	0	4	6	0	0	0	0	11	0	0	2	0	8	0	0	0	0	0	0	0.2	0.333333	0	0.5	0	0.2	0	0	0.5	0.428571	0	0	0	0	0.000722401	0	0	0.2	0	0.4
1	0	0	0	1	0	0	1	0	1	0	0	0	2	0	0	0	0	0	0	0	0	0	0	0	0	0	0	0	0	0.5	0	0	0.0666667	0	0.0151515	0	0	0	0.5	0	0	0	0	0	0	0	0	0	0
1	0	0	0	1	45	0	12	0	1	0	0	20	23	0	6	0	0	0	0	0	45	0	326	0	0	0	0	0	0	0.5	0.424528	0	0.285714	0	0.25	0	0	0.454545	0.469388	0	0.0139535	0	0	0	0	0	0.424528	0	0.415816
1	0	0	0	2	19	72	6	20	2	0	0	6	9	0	20	0	54	52	0	2	38	0	63	0	0	0	0	0	0	0.333333	0.147287	0.00141621	0.333333	0.0010101	0.0769231	0	0	0.0444444	0.333333	0	0.0214592	0	0.000802115	0.00046364	0	0.0014881	0.0488432	0	0.0443038
1	0	0	0	1	0	49	1	20	1	0	0	0	2	0	0	0	15	74	0	0	0	0	0	0	0	0	0	0	0	0.5	0	0.00324053	0.25	0.00794913	0.25	0	0	0	0.5	0	0	0	0.00058548	0.00280686	0	0	0	0	0
1	7	7	2	10	0	84	10	2	10	37	98	0	11	41	0	98	20	2015	4	48	2	29	0	41	37	103	0.00189138	0.00189138	0.00766284	0.0621118	0	0.0027374	0.0909091	0.000698812	0.0621118	0.00614822	0.00202358	0	0.0294118	0.0157571	0	0.00664182	0.00123244	0.00259254	0.0102302	0.00628931	0.0103093	0.0100799	0
1	0	0	2	2	14	0	6	0	2	0	0	6	9	0	19	0	0	0	21	0	28	4	72	0	1	0	0	0	0.00858369	0.333333	0.222222	0	0.222222	0	0.333333	0	0	0.2	0.25	0	0.108571	0	0	0	0.0810811	0	0.108108	0.00260078	0.275862
1	3	3	1	4	0	15	3	0	4	49	61	0	4	7	0	85	25	2038	2	10	0	22	0	7	49	16	0.00519931	0.00519931	0.00675676	0.0481928	0	0.00207641	0.2	0	0.0481928	0.00616662	0.0038011	0	0.133333	0.0103397	0	0.0220665	0.00151112	0.00671665	0.0217391	0.00460617	0	0.0269278	0
1	0	0	0	1	24	0	11	0	1	0	0	20	22	0	0	0	0	0	0	0	24	0	368	0	0	0	0	0	0	0.5	0.436364	0	0.458333	0	0.5	0	0	0.4	0.478261	0	0	0	0	0	0	0	0.5	0	0.41535
1	0	0	3	0	0	0	0	0	0	0	0	0	1	0	234	0	0	0	0	0	0	0	0	0	26	0	0	0	0.00033799	0	0	0	0	0	0	0	0	0	0.5	0	0.0189643	0	0	0	0	0	0	0	0
1	0	1	1	2	19	321	6	38	2	0	0	6	9	0	88	0	303	52	6	2	38	2	63	3	1	0	0	0.000396983	0.000286615	0.333333	0.0588235	0.00121249	0.26087	0.00123662	0.0145985	0	0	0.111111	0.333333	0	0.0218038	0	0.000961706	0.00046364	0.00140581	0.0014881	0.0273381	7.29E-05	0.075
1	6	6	1	10	0	123	10	11	10	26	100	0	11	42	0	117	49	3393	5	48	0	52	0	42	26	209	0.00162118	0.00162118	0.00383142	0.0621118	0	0.00400834	0.0909091	0.00384347	0.0621118	0.00432037	0.00206488	0	0.0294118	0.0161414	0	0.00792952	0.00301947	0.0043655	0.0127877	0.00628931	0	0.0180744	0
1	0	0	0	0	14	0	0	0	0	0	0	1	2	0	117	0	0	0	7	0	0	0	14	4	0	0	0	0	0	0	0.0259259	0	0	0	0	0	0	0.0833333	0.142857	0	0.0200996	0	0	0	0.00137094	0	0	0	0.0927152
1	0	0	0	3	0	42	3	0	3	0	0	0	4	0	0	0	0	160	0	0	0	0	0	0	0	0	0	0	0	0.25	0	0.00209706	0.25	0	0.130435	0	0	0	0.25	0	0	0	0	0.00664452	0	0	0	0	0
1	0	0	1	0	0	0	0	0	0	0	0	0	1	0	4	0	0	0	0	0	0	0	0	0	0	0	0	0	0.00294118	0	0	0	0	0	0	0	0	0	1	0	0.00692042	0	0	0	0	0	0	0	0
1	0	0	0	3	6	0	12	0	3	2	0	12	16	0	0	0	0	15	16	0	18	4	48	0	2	0	0	0	0	0.214286	0.1875	0	0.25	0	0.166667	0.00607903	0	0.166667	0.25	0	0	0	0	0.000953289	0.0434783	0	0.174757	0.00295858	0.176471
1	0	0	0	0	0	0	0	0	0	0	0	0	1	0	4	0	0	0	0	0	0	0	0	0	0	0	0	0	0	0	0	0	0	0	0	0	0	0	1	0	0.0023015	0	0	0	0	0	0	0	0
1	0	0	0	0	1	0	0	0	0	0	0	1	2	0	1	0	0	0	0	0	0	0	1	0	0	0	0	0	0	0	1	0	0	0	0	0	0	0.25	1	0	0.0322581	0	0	0	0	0	0	0	1
1	0	0	0	0	0	0	0	0	0	0	0	0	1	0	6	0	0	0	0	0	0	0	0	0	0	0	0	0	0	0	0	0	0	0	0	0	0	0	1	0	0.00426136	0	0	0	0	0	0	0	0
1	1	1	0	3	0	35	3	0	3	3	14	0	4	5	0	5	9	143	3	6	0	3	0	5	3	8	0.0136986	0.0136986	0	0.130435	0	0.000446059	0.2	0	0.130435	0.000604717	0.0150054	0	0.2	0.0549451	0	0.0124688	0.00010844	0.0043058	0.00208914	0.03125	0	0.000387948	0
1	0	0	0	1	1	60	2	0	1	0	0	2	4	0	0	0	113	120	0	0	1	0	2	0	0	0	0	0	0	0.5	0.05	0.00163738	0.5	0	0.5	0	0	0.5	0.4	0	0	0	0.0025143	0.00110711	0	0	0.0192308	0	0.333333
1	2	2	1	3	0	44	3	0	3	16	31	0	4	8	2	8	14	169	21	10	0	21	0	8	19	15	0.0077821	0.00453515	0.00333333	0.046875	0	0.0025808	0.157895	0	0.0428571	0.00254574	0.0107192	0	0.0930233	0.02589	0.0178571	0.00655201	0.00196933	0.00154769	0.0686275	0.0140845	0	0.010219	0
1	0	0	0	4	0	38	4	0	4	0	0	0	5	0	0	0	3	150	0	0	0	0	0	0	0	0	0	0	0	0.2	0	0.00293618	0.2	0	0.2	0	0	0	0.2	0	0	0	0.000587774	0.00104936	0	0	0	0	0
1	0	0	0	11	0	45	11	0	11	1	1	0	12	0	0	0	10	400	1	0	0	1	0	0	1	0	0	0	0	0.0827068	0	0.00360924	0.0833333	0	0.0827068	0.000659196	2.71E-05	0	0.0714286	0	0	0	0.00226912	0.000553711	0.0120482	0	0	0.00106952	0
1	0	0	12	0	0	28	0	0	0	180	12	0	1	0	0	12	0	386	0	0	0	68	0	0	180	0	0	0	0.0535714	0	0	0.00212234	0	0	0	0.146939	0.0311688	0	1	0	0	0.218182	0	0.0846677	0	0	0	0.0428481	0
1	0	0	0	0	2	0	0	0	0	0	0	2	3	0	2	0	0	0	0	0	0	0	4	0	0	0	0	0	0	0	0.0952381	0	0	0	0	0	0	1	0.375	0	0.00238949	0	0	0	0	0	0	0	0.285714
1	0	0	0	1	0	4	1	0	1	0	0	0	2	0	2	0	0	4	0	0	0	0	0	0	0	0	0	0	0	0.5	0	0.000382555	0.5	0	0.125	0	0	0	0.5	0	0.0555556	0	0	0.00132979	0	0	0	0	0
1	1	1	1	1	2	12	2	2	1	3	4	2	4	2	0	7	2	36	0	4	2	3	4	2	3	4	0.00591716	0.00591716	0.0114943	0.2	0.5	0.00711322	0.5	0.00591716	0.2	0.0153061	0.013986	0.5	0.5	0.01	0	0.0102041	0.00347222	0.00116663	0	0.0103359	0.2	0.025641	0.5
1	0	0	1	0	0	11	0	13	0	0	0	0	1	0	6	0	56	0	0	0	0	0	0	0	0	0	0	0	0.00151976	0	0	0.00025	0	0.00095532	0	0	0	0	1	0	0.00621762	0	0.000723711	0	0	0	0	0	0
1	0	0	0	0	0	17	0	10	0	0	0	0	1	0	0	0	0	17	0	0	0	0	0	0	0	5	0	0	0	0	0	0.00881743	0	0.00913242	0	0	0	0	0.1	0	0	0	0	0.00296116	0	0	0	0	0
1	1	4	2	5	0	577	5	28	5	8	18	0	6	9	116	9	977	405	26	29	0	26	0	25	34	8	0.00146199	0.000349101	0.000309454	0.0961538	0	0.000984208	0.0211864	0.00166192	0.00659631	0.00227855	0.00350672	0	0.117647	0.00969828	0.0143529	0.00244035	0.00159762	0.00146023	0.00292595	0.0144783	0	0.000435839	0
1	0	0	0	1	0	0	2	0	1	4	0	0	3	2	2	1	0	86	9	2	0	0	0	2	4	0	0	0	0	0.142857	0	0	0.333333	0	0.142857	0.00432432	0	0	0.333333	0.025974	0.00437637	0.00100503	0	0.0032252	0.0153061	0.00645161	0	0	0
1	0	0	0	1	13	0	11	0	1	0	0	20	22	0	0	0	0	0	0	0	13	0	390	0	0	0	0	0	0	0.5	0.464286	0	0.458333	0	0.5	0	0	0.4	0.478261	0	0	0	0	0	0	0	0.5	0	0.414894
1	1	1	0	3	0	35	3	0	3	3	14	0	4	5	0	5	9	143	3	6	0	3	0	5	3	8	0.0136986	0.0136986	0	0.130435	0	0.000446059	0.2	0	0.130435	0.000604717	0.0150054	0	0.2	0.0549451	0	0.0124688	0.00010844	0.0043058	0.00208914	0.03125	0	0.000387948	0
1	0	0	0	0	2	0	0	0	0	0	0	2	3	0	0	0	0	0	0	0	0	0	4	0	0	0	0	0	0	0	1	0	0	0	0	0	0	1	1	0	0	0	0	0	0	0	0	0	1
1	0	0	1	1	0	32	5	2	1	0	0	0	6	0	16	0	59	38	1	0	0	1	21	0	1	0	0	0	0.000411015	0.5	0	0.00016904	0.147059	0.000246975	0.5	0	0	0	0.113208	0	0.00573682	0	0.000275019	0.00193759	0.000315657	0	0	4.91E-05	0.0247059
1	0	0	0	0	0	0	0	0	0	0	0	0	1	0	0	0	0	0	0	0	0	0	0	0	0	0	0	0	0	0	0	0	0	0	0	0	0	0	1	0	0	0	0	0	0	0	0	0	0
1	2	2	0	3	0	16	3	0	3	3	35	0	4	8	0	8	7	71	3	10	0	3	0	8	3	10	0.0034662	0.0034662	0	0.0361446	0	0.00221484	0.2	0	0.0361446	0.000377548	0.00218096	0	0.133333	0.0118168	0	0.00207684	0.000423114	0.000233995	0.0326087	0.00460617	0	0.00367197	0
1	0	0	0	1	1	23	2	0	1	2	0	2	4	0	0	0	1	65	4	0	1	2	2	0	2	1	0	0	0	0.0588235	0.0454545	0.000997874	0.222222	0	0.0588235	0.000963855	0	0.047619	0.0625	0	0	0	2.96E-05	0.00146833	0.00576369	0	0.00434783	0.000735294	0.00714286
1	0	0	0	1	1	23	2	0	1	2	0	2	4	0	0	0	1	65	4	0	1	2	2	0	2	1	0	0	0	0.0588235	0.0454545	0.000997874	0.222222	0	0.0588235	0.000963855	0	0.047619	0.0625	0	0	0	2.96E-05	0.00146833	0.00576369	0	0.00434783	0.000735294	0.00714286
1	0	0	0	10	0	0	10	0	10	6	0	0	11	48	0	48	0	691	6	48	0	6	0	48	6	0	0	0	0	0.0621118	0	0	0.0909091	0	0.0621118	0.000997009	0	0	0.0294118	0.0184473	0	0.00325313	0	0.000889054	0.0153453	0.00628931	0	0.00208551	0
1	0	0	0	4	0	38	4	0	4	0	0	0	5	0	0	0	3	150	0	0	0	0	0	0	0	0	0	0	0	0.2	0	0.00293618	0.2	0	0.2	0	0	0	0.2	0	0	0	0.000587774	0.00104936	0	0	0	0	0
1	0	0	0	1	7	0	8	0	1	0	0	14	16	0	0	0	0	0	0	0	7	0	98	0	0	0	0	0	0	0.5	0.368421	0	0.5	0	0.5	0	0	0.5	0.380952	0	0	0	0	0	0	0	0.388889	0	0.368421
1	0	0	1	2	19	0	6	0	2	0	0	6	9	0	88	0	0	52	6	2	38	2	63	6	1	0	0	0	0.000286615	0.333333	0.0588235	0	0.26087	0	0.0145985	0	0	0.111111	0.333333	0	0.0218038	0	0	0.00046364	0.00140581	0.0014881	0.0273381	7.29E-05	0.075
1	0	0	0	1	1	0	2	0	1	0	0	2	4	0	0	0	0	4	0	0	1	0	2	0	0	0	0	0	0	0.5	0.015873	0	0.181818	0	0.0136986	0	0	0.5	0.5	0	0	0	0	0.00176056	0	0	0.00198807	0	0.5
1	0	0	0	0	1	0	0	0	0	0	0	1	2	0	1	0	0	0	0	0	0	0	1	0	0	0	0	0	0	0	1	0	0	0	0	0	0	1	1	0	0.00606061	0	0	0	0	0	0	0	1
1	0	0	2	1	0	10	1	0	3	3	0	0	3	0	2	0	5	20	1	0	0	3	0	0	7	0	0	0	0.0168067	0.25	0	0.0040568	0.333333	0	0.272727	0.0186335	0	0	0.5	0	0.00938967	0	0.00082672	0.001317	0.00561798	0	0	0.0070922	0
1	0	0	1	0	0	0	0	0	0	0	0	0	1	0	980	0	0	0	0	0	0	0	0	0	0	0	0	0	0.000274952	0	0	0	0	0	0	0	0	0	0.166667	0	0.106731	0	0	0	0	0	0	0	0
1	0	0	1	1	0	287	1	0	1	3	0	0	2	0	444	0	276	25	0	0	0	0	0	0	4	0	0	0	0.000360231	0.5	0	0.00160696	0.111111	0	0.0208333	0.0102389	0	0	0.5	0	0.0681295	0	0.000817608	0.000374768	0	0	0	0	0
1	0	0	0	0	4	0	0	0	0	0	0	4	5	0	0	0	0	0	0	0	0	0	16	0	0	0	0	0	0	0	1	0	0	0	0	0	0	1	1	0	0	0	0	0	0	0	0	0	1
1	0	0	0	2	0	11	2	0	2	0	0	0	3	0	0	0	32	33	0	0	0	0	0	0	0	0	0	0	0	0.333333	0	0.0022578	0.333333	0	0.333333	0	0	0	0.333333	0	0	0	0.00124611	0.000246179	0	0	0	0	0
1	0	0	0	0	1	7	0	0	0	0	0	1	2	0	0	0	0	7	0	0	0	0	1	0	0	0	0	0	0	0	1	0.00823529	0	0	0	0	0	1	1	0	0	0	0	0.000266778	0	0	0	0	1
1	0	0	0	0	2	0	0	0	0	0	0	2	3	0	0	0	0	0	0	0	0	0	4	0	0	0	0	0	0	0	1	0	0	0	0	0	0	1	1	0	0	0	0	0	0	0	0	0	1
1	0	0	0	1	0	18	1	0	1	0	0	0	2	0	0	0	3	18	0	0	0	0	0	0	0	0	0	0	0	0.5	0	0.00126413	0.5	0	0.5	0	0	0	0.0714286	0	0	0	0.000159025	0.00077416	0	0	0	0	0
1	0	0	0	0	0	3	0	0	0	0	0	0	1	0	0	0	0	0	0	0	0	0	0	0	0	0	0	0	0	0	0	0.000135974	0	0	0	0	0	0	1	0	0	0	0	0	0	0	0	0	0
1	0	0	0	2	0	8	2	0	2	0	0	0	3	0	0	0	54	24	0	0	0	0	0	0	0	0	0	0	0	0.333333	0	0.00129032	0.333333	0	0.333333	0	0	0	0.2	0	0	0	0.00365532	0.00116144	0	0	0	0	0
1	7	7	1	10	0	82	10	2	10	21	97	0	11	41	0	56	20	1215	5	48	0	8	0	41	21	103	0.00189138	0.00189138	0.00383142	0.0621118	0	0.00267223	0.0909091	0.000698812	0.0621118	0.00348953	0.00200293	0	0.0294118	0.0157571	0	0.00379532	0.00123244	0.00156324	0.0127877	0.00628931	0	0.00278067	0
1	0	0	1	0	0	0	0	0	0	0	0	0	1	0	2	0	0	0	0	0	0	0	0	0	0	0	0	0	0.00478469	0	0	0	0	0	0	0	0	0	1	0	0.0120482	0	0	0	0	0	0	0	0
1	0	0	1	1	0	0	1	0	1	2	0	0	2	0	34	0	0	0	3	0	0	3	0	0	2	0	0	0	0.000487329	0.5	0	0	0.5	0	0.5	0.00966184	0	0	0.5	0	0.0126818	0	0	0	0.000837989	0	0	0.000169472	0
1	0	0	0	2	0	0	2	0	2	0	0	0	3	0	0	0	0	0	0	0	0	0	0	0	0	0	0	0	0	0.333333	0	0	0.333333	0	0.25	0	0	0	0.25	0	0	0	0	0	0	0	0	0	0
1	0	0	0	1	3	2	2	0	1	0	0	2	4	0	0	0	0	4	0	0	3	0	6	0	0	0	0	0	0	0.5	0.5	0.00078064	0.5	0	0.5	0	0	0.2	0.5	0	0	0	0	8.01E-05	0	0	0.5	0	0.0405405
1	0	0	0	0	0	0	0	0	0	0	0	0	1	0	0	0	0	0	0	0	0	0	0	0	0	0	0	0	0	0	0	0	0	0	0	0	0	0	1	0	0	0	0	0	0	0	0	0	0
1	0	0	20	0	25	0	0	0	0	0	0	1	2	0	1006	0	0	0	0	0	0	0	25	0	5	0	0	0	0.00733676	0	0.0980392	0	0	0	0	0	0	0.0263158	0.4	0	0.142271	0	0	0	0	0	0	0	0.0401929
1	0	0	0	3	3	5	12	0	3	2	0	12	16	0	0	0	15	15	8	0	9	2	60	0	2	0	0	0	0	0.214286	0.25	0.00158328	0.25	0	0.214286	0.00607903	0	0.125	0.25	0	0	0	0.00394322	0.000953289	0.0952381	0	0.214286	0.00716846	0.170455
1	0	0	0	3	7	11	15	0	3	0	0	16	20	0	2	0	0	33	0	0	21	0	284	0	0	0	0	0	0	0.25	0.152174	0.00134114	0.234375	0	0.25	0	0	0.129032	0.208333	0	0.00692042	0	0	0.00100585	0	0	0.155556	0	0.114887
1	1	1	0	3	0	18	3	0	3	18	12	0	4	3	0	3	11	107	18	4	0	18	0	3	18	7	0.00395257	0.00395257	0	0.0508475	0	0.000668822	0.176471	0	0.0508475	0.0026934	0.00460829	0	0.0909091	0.00649351	0	0.00225056	0.000524409	0.00112035	0.030303	0.00421941	0	0.00504767	0
1	0	0	0	0	0	0	5	0	0	0	0	0	6	0	16	0	0	0	2	0	0	0	21	0	0	0	0	0	0	0	0	0	0.147059	0	0	0	0	0	0.113208	0	0.00573682	0	0	0	0.000631313	0	0	0	0.0247059
1	0	0	1	0	0	4	0	0	0	2	0	0	1	0	0	0	0	19	0	0	0	1	0	0	2	0	0	0	0.0434783	0	0	0.00417973	0	0	0	0.0173913	0	0	0.0769231	0	0	0	0	0.00140845	0	0	0	0.0243902	0
1	0	0	0	0	0	15	3	0	0	1	0	0	4	0	106	0	0	6	40	9	0	0	2	9	1	0	0	0	0	0	0	6.33E-05	0.0638298	0	0	0.000529101	0	0	0.0645161	0	0.02452	0	0	0.000136699	0.00799201	0.0323741	0	0	0.03125
1	0	0	2	2	14	0	6	0	2	0	0	6	9	0	19	0	0	0	21	0	28	4	72	0	1	0	0	0	0.00858369	0.333333	0.222222	0	0.222222	0	0.333333	0	0	0.2	0.25	0	0.108571	0	0	0	0.0810811	0	0.108108	0.00260078	0.275862
1	1	1	9	1	2	154	3	2	1	155	56	6	8	7	10	111	79	4434	8	13	2	117	38	7	155	22	0.00276243	0.00276243	0.0163636	0.0125	0.0869565	0.00337519	0.107143	0.00107817	0.0125	0.0171006	0.00402414	0.0789474	0.0930233	0.0177665	0.0176056	0.0428571	0.00217793	0.0198556	0.010989	0.0108514	0.0077821	0.0256523	0.0386572
1	1	1	9	1	2	154	3	2	1	155	56	6	8	7	10	111	79	4434	8	13	2	117	38	7	155	22	0.00276243	0.00276243	0.0163636	0.0125	0.0869565	0.00337519	0.107143	0.00107817	0.0125	0.0171006	0.00402414	0.0789474	0.0930233	0.0177665	0.0176056	0.0428571	0.00217793	0.0198556	0.010989	0.0108514	0.0077821	0.0256523	0.0386572
1	0	0	2	2	0	27	2	0	2	0	0	0	3	0	6	0	8	42	4	0	0	4	0	0	14	0	0	0	0.005	0.333333	0	0.000719942	0.333333	0	0.0204082	0	0	0	0.333333	0	0.0176991	0	0.000244611	0.00232365	0.0129032	0	0	0.00228702	0
1	1	1	0	4	1	209	8	1	4	1	7	5	10	14	2	7	246	422	10	16	4	5	5	14	1	11	0.00156986	0.00123153	0	0.166667	0.0526316	0.00195675	0.166667	0.00108578	0.0588235	0.000479846	0.00213415	0.166667	0.188679	0.0154185	0.00166945	0.001813	0.0024998	0.00151956	0.00566251	0.00714286	0.111111	0.0004705	0.0961538
1	0	0	4	0	0	0	0	0	0	6	0	0	1	0	6	0	0	0	0	0	2	35	0	0	41	0	0	0	0.00276243	0	0	0	0	0	0	0.004914	0	0	0.166667	0	0.00339751	0	0	0	0	0	0.000855066	0.00291278	0
1	0	0	0	1	0	0	1	0	1	0	0	0	2	0	0	0	0	0	0	0	0	0	0	0	0	0	0	0	0	0.5	0	0	0.5	0	0.5	0	0	0	0.5	0	0	0	0	0	0	0	0	0	0
1	0	1	1	2	6	15	10	2	2	0	0	12	15	0	7	0	64	39	10	6	12	2	66	10	2	6	0	0.0153846	0.00429185	0.333333	0.2	0.00224685	0.333333	0.00148038	0.25	0	0	0.235294	0.185185	0	0.0201729	0	0.00421191	0.00508806	0.0390625	0.0143885	0.0670391	0.00203252	0.188034
1	0	0	1	1	0	0	1	0	1	0	0	0	2	0	2	0	0	0	1	0	0	1	0	0	13	0	0	0	0.00628931	0.5	0	0	0.00746269	0	0.00740741	0	0	0	0.5	0	0.0116279	0	0	0	0.00414938	0	0	0.000856164	0
1	0	0	0	1	2	0	3	0	1	2	0	4	6	0	0	0	3	88	0	0	2	1	8	0	2	0	0	0	0	0.25	0.4	0	0.5	0	0.25	0.00266312	0	0.5	0.4	0	0	0	0.000287908	0.0012483	0	0	0.25	0.0015949	0.4
1	0	0	1	1	0	10	2	0	2	1	0	0	3	0	2	0	5	10	2	0	0	2	0	0	4	0	0	0	0.00840336	0.25	0	0.0040568	0.666667	0	0.181818	0.00621118	0	0	0.5	0	0.00938967	0	0.00082672	0.000658501	0.011236	0	0	0.00472813	0
1	0	0	0	1	1	0	2	0	1	0	0	2	4	0	0	0	0	4	0	0	1	0	2	0	0	0	0	0	0	0.5	0.5	0	0.5	0	0.5	0	0	0.166667	0.5	0	0	0	0	0.00176056	0	0	0.5	0	0.015873
1	0	0	0	0	2	0	0	0	0	0	0	2	3	0	0	0	0	0	0	0	0	0	4	0	0	0	0	0	0	0	1	0	0	0	0	0	0	1	1	0	0	0	0	0	0	0	0	0	1
1	0	0	0	0	4	0	0	0	0	0	0	4	5	0	0	0	0	0	0	0	0	0	16	0	0	0	0	0	0	0	1	0	0	0	0	0	0	1	1	0	0	0	0	0	0	0	0	0	1
1	0	0	0	3	2	0	9	0	3	0	0	8	12	0	1	0	0	6	0	0	6	0	16	0	0	0	0	0	0	0.25	0.1	0	0.25	0	0.0612245	0	0	0.0833333	0.230769	0	0.00223214	0	0	0.000616143	0	0	0.0422535	0	0.0216216
1	0	0	0	0	2	0	0	0	0	0	0	2	3	0	0	0	0	0	0	0	0	0	4	0	0	0	0	0	0	0	1	0	0	0	0	0	0	1	1	0	0	0	0	0	0	0	0	0	1
1	0	0	0	2	0	0	2	0	2	0	0	0	3	0	6	0	0	0	0	0	0	0	0	0	0	0	0	0	0	0.333333	0	0	0.333333	0	0.333333	0	0	0	0.333333	0	0.00761421	0	0	0	0	0	0	0	0
1	0	0	0	0	0	0	0	0	0	0	0	0	1	0	2	0	0	0	0	0	0	0	0	0	0	0	0	0	0	0	0	0	0	0	0	0	0	0	1	0	0.0027894	0	0	0	0	0	0	0	0
1	0	0	5	0	0	0	0	0	0	78	2	3	4	1	1	2	0	96	0	1	0	1	0	1	78	1	0	0	0.138889	0	0	0	0	0	0	0.0467906	0.00436681	0.428571	0.444444	0.00757576	0.142857	0.00793651	0	0.00730205	0	0.00406504	0	0.00578035	0
1	0	0	2	2	12	0	6	0	2	0	0	6	9	0	19	0	0	0	21	0	24	4	78	0	1	0	0	0	0.00900901	0.333333	0.235294	0	0.222222	0	0.333333	0	0	0.2	0.25	0	0.119497	0	0	0	0.0810811	0	0.121827	0.00261438	0.262626
1	0	0	0	4	0	36	4	0	4	0	0	0	5	0	0	0	3	150	0	0	0	0	0	0	0	0	0	0	0	0.2	0	0.00278164	0.2	0	0.2	0	0	0	0.2	0	0	0	0.000587774	0.00104936	0	0	0	0	0
1	0	0	0	1	0	34	1	0	1	0	0	0	2	0	0	0	1	66	0	0	0	0	0	0	0	0	0	0	0	0.5	0	0.00192449	0.5	0	0.5	0	0	0	0.5	0	0	0	0.000269833	0.00205033	0	0	0	0	0
1	0	0	0	1	0	0	1	0	1	0	0	0	2	0	0	0	0	0	0	0	0	0	0	0	0	0	0	0	0	0.5	0	0	0.5	0	0.5	0	0	0	0.5	0	0	0	0	0	0	0	0	0	0
1	0	1	3	0	0	241	0	5	0	0	0	0	1	0	22	0	222	14	0	1	0	0	0	0	8	1	0	0.00132275	0.00109012	0	0	0.00103535	0	0.000530898	0	0	0	0	0.0769231	0	0.00596853	0	0.000783871	0.000422654	0	0.00507614	0	0	0
1	0	0	2	1	1	42	2	1	1	8	0	5	7	0	10	0	15	171	1	0	1	10	4	0	8	3	0	0	0.00438596	0.0588235	0.0454545	0.0018222	0.222222	0.000459559	0.0588235	0.00385542	0	0.119048	0.109375	0	0.017301	0	0.000444576	0.00386284	0.00144092	0	0.00434783	0.00367647	0.0142857
1	0	0	0	1	2	0	3	0	1	0	0	4	6	0	0	0	3	0	0	0	2	0	8	0	0	0	0	0	0	0.25	0.4	0	0.5	0	0.25	0	0	0.5	0.4	0	0	0	0.000287908	0	0	0	0.25	0	0.4
1	1	1	1	1	1	18	2	1	1	4	4	2	4	2	5	2	29	44	4	11	1	5	2	2	4	6	0.0128205	0.0128205	0.00552486	0.142857	0.047619	0.00250487	0.08	0.000685401	0.142857	0.00394477	0.0149813	0.0294118	0.0816327	0.00819672	0.0186567	0.00727273	0.0019681	0.00290104	0.0166667	0.0192308	0.00549451	0.00554324	0.00287356
1	0	0	0	11	0	0	11	0	11	1	0	0	12	0	0	0	0	400	1	0	0	1	0	0	1	0	0	0	0	0.0827068	0	0	0.0833333	0	0.0827068	0.000659196	0	0	0.0714286	0	0	0	0	0.000553711	0.0120482	0	0	0.00106952	0
1	0	0	0	0	1	0	0	0	0	0	0	1	2	0	0	0	0	0	0	0	0	0	1	0	0	0	0	0	0	0	1	0	0	0	0	0	0	1	1	0	0	0	0	0	0	0	0	0	1
1	0	0	0	1	1	22	2	0	1	0	0	2	4	0	0	0	8	44	0	0	1	0	2	0	0	0	0	0	0	0.5	0.0555556	0.0031219	0.5	0	0.5	0	0	0.5	0.1	0	0	0	0.00078064	0.00308123	0	0	0.00469484	0	0.0555556
1	0	0	0	2	0	169	2	0	2	0	0	0	3	0	0	0	130	339	0	0	0	0	0	0	0	0	0	0	0	0.333333	0	0.00285136	0.333333	0	0.333333	0	0	0	0.25	0	0	0	0.00238782	0.00171113	0	0	0	0	0
1	0	0	0	1	10	0	11	0	1	0	0	20	22	0	0	0	0	0	0	0	10	0	396	0	0	0	0	0	0	0.5	0.47619	0	0.458333	0	0.5	0	0	0.4	0.478261	0	0	0	0	0	0	0	0.5	0	0.415094
1	0	0	2	0	6	0	0	0	0	0	0	1	2	0	14	0	0	0	0	0	0	0	6	0	0	0	0	0	0.00366972	0	1	0	0	0	0	0	0	1	1	0	0.037037	0	0	0	0	0	0	0	0.5
1	0	0	0	0	0	19	0	0	0	0	0	0	1	0	0	0	3	19	0	0	0	0	0	0	0	0	0	0	0	0	0	0.00179431	0	0	0	0	0	0	1	0	0	0	0.000347142	0.00121865	0	0	0	0	0
1	0	0	0	3	2	2	9	0	3	0	0	8	12	0	1	0	0	6	0	0	6	0	16	0	0	0	0	0	0	0.25	0.1	5.45E-05	0.25	0	0.0612245	0	0	0.0833333	0.230769	0	0.00223214	0	0	0.000616143	0	0	0.0422535	0	0.0216216
1	0	0	1	1	1	22	2	0	1	3	0	2	4	0	0	0	8	48	0	0	1	0	2	0	3	0	0	0	0.00925926	0.5	0.5	0.0030752	0.5	0	0.5	0.0123967	0	0.5	0.5	0	0	0	0.00236128	0.00324631	0	0	0.5	0	0.5
1	5	9	12	6	0	1239	5	40	6	53	41	1	7	11	118	79	2110	1516	22	40	5	86	0	27	169	31	0.00730994	0.000785477	0.00185672	0.115385	0	0.0021134	0.0211864	0.00237417	0.00791557	0.0150954	0.00798753	0.166667	0.137255	0.0118534	0.0146003	0.0214208	0.00345033	0.00546596	0.0024758	0.01997	0.00468165	0.00144162	0
1	0	0	0	2	0	0	2	0	2	0	0	0	3	0	0	0	0	0	0	0	0	0	0	0	0	0	0	0	0	0.333333	0	0	0.333333	0	0.25	0	0	0	0.25	0	0	0	0	0	0	0	0	0	0
1	1	4	7	6	0	670	5	33	6	39	23	0	6	9	116	21	1069	681	21	29	0	39	0	25	97	8	0.00146199	0.000349101	0.00108309	0.115385	0	0.00114284	0.0211864	0.00195869	0.00791557	0.0111079	0.00448081	0	0.117647	0.00969828	0.0143529	0.00569414	0.00174806	0.00245535	0.00236327	0.0144783	0	0.000653759	0
1	0	0	0	0	0	0	0	0	0	0	0	0	1	0	0	0	0	0	0	0	0	0	0	0	0	0	0	0	0	0	0	0	0	0	0	0	0	0	1	0	0	0	0	0	0	0	0	0	0
1	1	1	0	1	2	12	2	2	1	1	4	2	4	2	0	1	2	24	2	4	2	1	4	2	1	4	0.00591716	0.00591716	0	0.2	0.5	0.00711322	0.5	0.00591716	0.2	0.00510204	0.013986	0.5	0.5	0.01	0	0.00145773	0.00347222	0.000777756	0.0512821	0.0103359	0.2	0.00854701	0.5
1	1	1	1	2	0	11	1	0	2	14	5	0	2	1	0	10	4	161	0	2	0	7	0	1	14	2	0.00806452	0.00806452	0.00564972	0.153846	0	0.00105163	0.5	0	0.153846	0.0111554	0.00437445	0	0.5	0.00787402	0	0.0188324	0.000466908	0.00312506	0	0.00475059	0	0.00706357	0
1	5	5	0	10	0	83	10	2	10	6	77	0	11	43	0	43	20	691	6	48	0	6	0	43	6	81	0.00135099	0.00135099	0	0.0621118	0	0.00270482	0.0909091	0.000698812	0.0621118	0.000997009	0.00158996	0	0.0294118	0.0165257	0	0.00291427	0.00123244	0.000889054	0.0153453	0.00628931	0	0.00208551	0
1	0	0	0	7	0	0	7	0	7	0	0	0	8	0	0	0	0	190	0	0	0	0	0	0	0	0	0	0	0	0.125	0	0	0.125	0	0.125	0	0	0	0.125	0	0	0	0	0.000418153	0	0	0	0	0
1	0	0	1	0	1	0	0	0	0	0	0	1	2	0	4	0	0	0	0	0	0	0	1	0	0	0	0	0	0.00259067	0	0.0588235	0	0	0	0	0	0	0.0434783	0.25	0	0.00798403	0	0	0	0	0	0	0	0.00282486
1	0	0	0	1	0	0	1	0	1	1	0	0	2	0	0	0	0	8	1	0	0	1	0	0	1	0	0	0	0	0.0588235	0	0	0.125	0	0.0588235	0.000568828	0	0	0.0434783	0	0	0	0	0.0002364	0.00588235	0	0	0.00226244	0
1	0	0	8	0	0	5	0	0	0	78	2	3	4	1	1	2	4	96	0	1	0	1	0	1	78	1	0	0	0.145455	0	0	0.00291545	0	0	0	0.0467906	0.00436681	0.428571	0.444444	0.00757576	0.0294118	0.00793651	0.00252685	0.00730205	0	0.00406504	0	0.00373134	0
1	0	0	7	1	0	33	1	0	1	0	0	0	2	0	40	0	0	4	7	0	0	7	0	0	10	0	0	0	0.00270375	0.5	0	0.000154336	0.025	0	0.00917431	0	0	0	0.142857	0	0.0130506	0	0	0.00108873	0.00196353	0	0	0.000339657	0
1	2	5	3	3	2	164	6	24	3	5	11	4	8	16	15	8	80	218	42	34	6	21	8	38	12	20	0.00560224	0.00629723	0.00321543	0.12	0.0168067	0.00275066	0.214286	0.00920952	0.0769231	0.0016072	0.00637312	0.25	0.137931	0.0740741	0.0154004	0.00948992	0.00152297	0.0024832	0.0369393	0.0434227	0.0143541	0.00316694	0.1
1	0	0	0	7	0	30	7	0	7	0	0	0	8	0	0	0	7	190	0	0	0	0	0	0	0	0	0	0	0	0.125	0	0.0031312	0.125	0	0.125	0	0	0	0.125	0	0	0	0.00231176	0.000418153	0	0	0	0	0
1	0	0	0	0	0	0	0	0	0	0	0	0	1	0	0	0	0	0	0	0	0	0	0	0	0	0	0	0	0	0	0	0	0	0	0	0	0	0	1	0	0	0	0	0	0	0	0	0	0
1	0	0	2	1	0	6	1	0	1	37	1	1	3	0	0	1	0	124	5	0	0	8	0	0	37	0	0	0	0.0110497	0.0588235	0	0.000681276	0.2	0	0.0588235	0.0114303	0.00130039	0.142857	0.214286	0	0	0.00212314	0	0.00344588	0.0290698	0	0	0.00890869	0
1	0	0	0	0	7	3	0	0	0	0	0	1	2	0	0	0	1	3	0	0	0	0	7	0	0	0	0	0	0	0	0.107692	0.000231321	0	0	0	0	0	0.333333	1	0	0	0	0.000103659	0.005	0	0	0	0	0.118644
1	0	0	0	4	0	0	4	0	4	2	0	0	5	0	0	0	0	8	2	0	0	2	0	0	2	0	0	0	0	0.142857	0	0	0.2	0	0.142857	0.00163132	0	0	0.192308	0	0	0	0	0.00077235	0.00862069	0	0	0.0010005	0
1	3	5	2	4	24	517	8	88	4	17	24	5	10	30	59	15	536	898	82	77	96	42	120	72	24	46	0.00300601	0.000615006	0.000594001	0.0571429	0.0888889	0.0018031	0.0418848	0.00254475	0.0113636	0.00230477	0.00216333	0.017301	0.120482	0.0263852	0.0157923	0.00244778	0.00184617	0.0017937	0.0181859	0.0226005	0.0370228	0.00161086	0.0785855
1	4	6	4	4	24	598	8	135	4	33	36	5	10	28	59	25	1077	1615	78	77	99	63	120	70	44	61	0.00400802	0.000738007	0.001188	0.0571429	0.0888889	0.0020856	0.0418848	0.00390388	0.0113636	0.00447397	0.003245	0.017301	0.120482	0.0246262	0.0157923	0.00407963	0.00370956	0.00322586	0.0172987	0.0226005	0.0381797	0.00241629	0.0785855
1	0	0	0	1	0	0	1	0	1	0	0	0	2	0	0	0	0	0	0	0	0	0	0	0	0	0	0	0	0	0.5	0	0	0.5	0	0.5	0	0	0	0.5	0	0	0	0	0	0	0	0	0	0
1	0	0	2	2	2	11	4	0	2	0	0	3	6	0	16	0	37	8	8	0	4	4	6	0	0	0	0	0	0.00383142	0.333333	0.166667	0.000351348	0.333333	0	0.333333	0	0	0.333333	0.333333	0	0.0177187	0	0.000724907	0.000456517	0.0141593	0	0.166667	0.00102538	0.333333
1	3	3	7	8	0	107	3	0	8	286	117	2	6	9	0	171	68	7101	10	18	0	150	0	9	286	24	0.00297619	0.00297619	0.0234899	0.0519481	0	0.0038778	0.136364	0	0.0519481	0.018817	0.00434912	0.125	0.101695	0.00928793	0	0.0311192	0.00253826	0.0162825	0.0198413	0.00533175	0	0.0426136	0
1	0	0	2	0	0	14	0	0	0	6	3	3	4	2	3	3	31	58	4	5	0	3	2	2	6	2	0	0	0.0125786	0	0	0.00147059	0	0	0	0.00854701	0.0166667	0.0769231	0.114286	0.025974	0.0142857	0.0352941	0.00313511	0.00791593	0.0176211	0.0229358	0	0.00254022	0.00444444
1	1	1	0	4	1	209	8	1	4	1	7	5	10	14	2	7	246	422	10	16	4	5	5	14	1	11	0.00156986	0.00123153	0	0.166667	0.0526316	0.00195675	0.166667	0.00108578	0.0588235	0.000479846	0.00213415	0.166667	0.188679	0.0154185	0.00166945	0.001813	0.0024998	0.00151956	0.00566251	0.00714286	0.111111	0.0004705	0.0961538
1	0	0	0	4	0	0	4	0	4	2	0	0	5	0	0	0	0	8	2	0	0	2	0	0	2	0	0	0	0	0.142857	0	0	0.2	0	0.142857	0.00163132	0	0	0.192308	0	0	0	0	0.00077235	0.00862069	0	0	0.0010005	0
1	0	0	0	5	0	14	5	0	5	0	0	0	6	0	0	0	4	81	0	0	0	0	0	0	0	0	0	0	0	0.166667	0	0.00247132	0.166667	0	0.166667	0	0	0	0.1	0	0	0	0.00066324	0.000280869	0	0	0	0	0
1	1	1	0	3	0	42	3	0	3	4	33	0	4	5	0	5	3	235	4	6	0	4	0	5	4	8	0.00319489	0.00319489	0	0.0638298	0	0.00158598	0.2	0	0.0638298	0.000855615	0.00442359	0	0.0833333	0.0132626	0	0.00174642	0.000155755	0.000874751	0.0103093	0.00445765	0	0.00135044	0
1	0	0	0	0	0	0	0	0	0	0	0	0	1	0	0	0	0	0	0	0	0	0	0	0	0	0	0	0	0	0	0	0	0	0	0	0	0	0	0.25	0	0	0	0	0	0	0	0	0	0
1	0	0	0	1	7	0	8	0	1	0	0	14	16	0	0	0	0	0	0	0	7	0	98	0	0	0	0	0	0	0.5	0.368421	0	0.5	0	0.5	0	0	0.5	0.380952	0	0	0	0	0	0	0	0.388889	0	0.368421
1	0	0	0	1	1	22	2	0	1	1	0	2	4	0	0	0	8	44	2	0	1	1	2	0	1	0	0	0	0	0.5	0.5	0.0030752	0.5	0	0.5	0.00413223	0	0.5	0.5	0	0	0	0.00236128	0.00297579	0.0137931	0	0.5	0.00161812	0.5
1	0	0	0	5	0	14	5	0	5	0	0	0	6	0	0	0	4	81	0	0	0	0	0	0	0	0	0	0	0	0.166667	0	0.00247132	0.166667	0	0.166667	0	0	0	0.1	0	0	0	0.00066324	0.000280869	0	0	0	0	0
1	0	0	0	11	0	45	11	0	11	1	1	0	12	0	0	0	10	400	1	0	0	1	0	0	1	0	0	0	0	0.0827068	0	0.00360924	0.0833333	0	0.0827068	0.000659196	2.71E-05	0	0.0714286	0	0	0	0.00226912	0.000553711	0.0120482	0	0	0.00106952	0
1	0	0	0	5	0	14	5	0	5	0	0	0	6	0	0	0	4	81	0	0	0	0	0	0	0	0	0	0	0	0.166667	0	0.00247132	0.166667	0	0.166667	0	0	0	0.1	0	0	0	0.00066324	0.000280869	0	0	0	0	0
1	0	0	2	0	0	0	0	0	0	0	0	0	1	0	6	0	0	0	0	0	0	0	0	0	15	0	0	0	0.0013289	0	0	0	0	0	0	0	0	0	0.142857	0	0.00333148	0	0	0	0	0	0	0	0
1	0	0	10	0	0	0	0	0	0	0	0	0	1	0	522	0	0	0	0	0	0	0	0	0	3	0	0	0	0.00386698	0	0	0	0	0	0	0	0	0	1	0	0.0796825	0	0	0	0	0	0	0	0
1	4	18	19	4	24	679	8	129	4	137	49	12	17	38	89	64	609	5218	14	130	98	140	126	46	215	54	0.00400802	0.00228746	0.00971867	0.0571429	0.107623	0.00373504	0.043956	0.00407274	0.012012	0.0185738	0.0044168	0.038835	0.204819	0.0334213	0.0444334	0.0104439	0.00371577	0.0104226	0.00519095	0.0381567	0.0442438	0.00894169	0.0715097
1	0	0	0	1	2	11	3	0	1	0	1	4	6	0	0	1	16	17	0	0	2	0	8	0	0	0	0	0	0	0.2	0.4	0.00039486	0.5	0	0.2	0	0.00460829	0.5	0.428571	0	0	0.0045045	0.000807795	0.00111644	0	0	0.2	0	0.363636
1	4	19	32	4	24	1072	8	143	4	137	49	12	17	38	151	64	1038	5218	31	130	100	232	126	54	238	54	0.00400802	0.00233702	0.00950401	0.0571429	0.0888889	0.00373873	0.0418848	0.00413522	0.0113636	0.0185738	0.0044168	0.0415225	0.204819	0.0334213	0.0404176	0.0104439	0.00357523	0.0104226	0.00687514	0.0381567	0.0385654	0.00889809	0.0825147
1	0	0	2	0	1	20	0	0	0	12	2	1	2	0	0	2	15	32	0	0	0	4	1	0	18	1	0	0	0.00571429	0	0.0666667	0.000812018	0	0	0	0.0148331	0.0333333	1	0.0588235	0	0	0.0111111	0.000583294	0.00477969	0	0	0	0.00117647	0.333333
1	0	0	0	3	0	42	3	0	3	0	0	0	4	0	0	0	0	160	0	0	0	0	0	0	0	0	0	0	0	0.25	0	0.00209706	0.25	0	0.130435	0	0	0	0.25	0	0	0	0	0.00664452	0	0	0	0	0
1	0	0	0	1	2	0	3	0	1	0	0	4	6	0	0	0	3	0	0	0	2	0	8	0	0	0	0	0	0	0.25	0.4	0	0.5	0	0.25	0	0	0.5	0.4	0	0	0	0.000287908	0	0	0	0.25	0	0.4
1	0	0	0	0	0	1	0	0	0	0	0	0	1	0	0	0	1	1	0	0	0	0	0	0	0	0	0	0	0	0	0	5.40E-05	0	0	0	0	0	0	1	0	0	0	7.13E-05	0.000158529	0	0	0	0	0
1	0	0	0	3	0	42	3	0	3	0	0	0	4	0	0	0	0	160	0	0	0	0	0	0	0	0	0	0	0	0.25	0	0.00209706	0.25	0	0.130435	0	0	0	0.25	0	0	0	0	0.00664452	0	0	0	0	0
1	0	0	3	1	1	0	2	0	1	3	0	2	4	0	3	0	0	0	2	0	1	11	2	0	3	0	0	0	0.0119522	0.2	0.125	0	0.5	0	0.2	0.0100671	0	0.5	0.5	0	0.0106762	0	0	0	0.010929	0	0.0133333	0.00601751	0.5
1	0	0	0	7	0	0	7	0	7	0	0	0	8	0	0	0	0	190	0	0	0	0	0	0	0	0	0	0	0	0.125	0	0	0.125	0	0.125	0	0	0	0.125	0	0	0	0	0.000418153	0	0	0	0	0
1	0	0	0	1	10	0	11	0	1	0	0	20	22	0	0	0	0	0	0	0	10	0	396	0	0	0	0	0	0	0.5	0.47619	0	0.458333	0	0.5	0	0	0.4	0.478261	0	0	0	0	0	0	0	0.5	0	0.415094
1	0	0	0	3	2	2	9	0	3	0	0	8	12	0	0	0	0	6	0	0	6	0	16	0	0	0	0	0	0	0.25	0.222222	0.000445534	0.25	0	0.25	0	0	0.0606061	0.230769	0	0	0	0	0.000616143	0	0	0.25	0	0.0204082
1	0	0	0	3	3	0	12	0	3	2	0	12	16	0	0	0	0	15	8	0	9	2	60	0	2	0	0	0	0	0.214286	0.25	0	0.25	0	0.214286	0.00607903	0	0.125	0.25	0	0	0	0	0.000953289	0.0952381	0	0.214286	0.00716846	0.170455
1	0	0	3	0	0	0	0	0	0	0	0	0	1	0	174	0	0	0	0	0	0	0	0	0	8	0	0	0	0.000532198	0	0	0	0	0	0	0	0	0	1	0	0.0257016	0	0	0	0	0	0	0	0
1	0	0	0	1	12	0	11	0	1	0	0	20	22	0	0	0	0	0	0	0	12	0	392	0	0	0	0	0	0	0.5	0.461538	0	0.458333	0	0.5	0	0	0.4	0.478261	0	0	0	0	0	0	0	0.5	0	0.415254
1	0	0	0	2	0	0	2	0	2	6	0	0	3	0	2	0	0	25	8	0	0	8	0	0	6	0	0	0	0	0.028169	0	0	0.133333	0	0.0273973	0.000855676	0	0	0.115385	0	0.00540541	0	0	0.000188883	0.025974	0	0	0.00464037	0
1	2	2	0	2	0	32	2	0	2	12	9	1	4	7	0	13	24	442	2	11	0	7	0	7	12	11	0.00793651	0.00793651	0	0.117647	0	0.000806431	0.285714	0	0.117647	0.00396301	0.00697674	0.5	0.181818	0.0351759	0	0.0164141	0.000819616	0.00564871	0.0038835	0.0165165	0	0.00209958	0
1	0	0	2	2	2	11	4	0	2	0	0	3	6	0	16	0	37	8	8	0	4	4	6	0	0	0	0	0	0.00383142	0.333333	0.166667	0.000351348	0.333333	0	0.333333	0	0	0.333333	0.333333	0	0.0177187	0	0.000724907	0.000456517	0.0141593	0	0.166667	0.00102538	0.333333
1	1	4	2	5	0	577	5	28	5	8	18	0	6	9	116	9	977	405	26	29	0	26	0	25	34	8	0.00146199	0.000349101	0.000309454	0.0961538	0	0.000984208	0.0211864	0.00166192	0.00659631	0.00227855	0.00350672	0	0.117647	0.00969828	0.0143529	0.00244035	0.00159762	0.00146023	0.00292595	0.0144783	0	0.000435839	0
1	0	0	0	1	0	0	1	0	1	0	0	0	2	0	0	0	0	0	0	0	0	0	0	0	0	0	0	0	0	0.5	0	0	0.5	0	0.5	0	0	0	0.5	0	0	0	0	0	0	0	0	0	0
1	0	0	0	0	0	0	0	0	0	0	0	0	1	0	2	0	0	0	0	0	0	0	0	0	0	0	0	0	0	0	0	0	0	0	0	0	0	0	1	0	0.00235294	0	0	0	0	0	0	0	0
1	0	0	1	1	0	32	5	2	1	0	0	0	6	0	16	0	59	38	1	0	0	1	21	0	1	0	0	0	0.000411015	0.5	0	0.00016904	0.147059	0.000246975	0.5	0	0	0	0.113208	0	0.00573682	0	0.000275019	0.00193759	0.000315657	0	0	4.91E-05	0.0247059
1	0	0	0	3	28	0	16	0	3	0	0	16	20	0	1	0	0	33	0	0	84	0	200	0	0	0	0	0	0	0.25	0.147368	0	0.219178	0	0.25	0	0	0.133333	0.208333	0	0.00243902	0	0	0.00100585	0	0	0.140704	0	0.105485
1	0	0	0	3	6	32	12	0	3	2	0	12	16	0	0	0	96	15	16	0	18	4	48	0	2	0	0	0	0	0.214286	0.1875	0.00284926	0.25	0	0.166667	0.00607903	0	0.166667	0.25	0	0	0	0.00460564	0.000953289	0.0434783	0	0.174757	0.00295858	0.176471
1	0	1	1	5	0	107	6	2	5	0	0	0	7	0	80	0	11	75	5	5	0	5	16	4	7	0	0	0.000551876	0.000193723	0.15625	0	0.000282488	0.0659341	8.55E-05	0.0203252	0	0	0	0.0542636	0	0.0137646	0	2.84E-05	0.00172295	0.000724323	0.0263158	0	0.000118321	0.0555556
1	0	0	0	0	0	0	0	0	0	0	0	0	1	0	0	0	0	0	0	0	0	0	0	0	0	0	0	0	0	0	0	0	0	0	0	0	0	0	1	0	0	0	0	0	0	0	0	0	0
1	0	0	0	1	10	0	11	0	1	0	0	20	22	0	0	0	0	0	0	0	10	0	396	0	0	0	0	0	0	0.5	0.47619	0	0.458333	0	0.5	0	0	0.4	0.478261	0	0	0	0	0	0	0	0.5	0	0.415094
1	0	0	0	0	0	0	0	0	0	0	0	0	1	0	0	0	0	0	0	0	0	0	0	0	0	0	0	0	0	0	0	0	0	0	0	0	0	0	1	0	0	0	0	0	0	0	0	0	0
1	0	0	0	2	2	4	4	0	2	0	0	3	6	0	2	0	4	8	0	0	4	0	6	0	0	0	0	0	0	0.333333	0.333333	0.00146413	0.333333	0	0.333333	0	0	0.2	0.333333	0	0.0153846	0	0.000607718	0.000456517	0	0	0.333333	0	0.166667
1	0	0	0	1	0	0	1	0	1	0	0	0	2	0	0	0	0	0	0	0	0	0	0	0	0	0	0	0	0	0.5	0	0	0.5	0	0.5	0	0	0	0.5	0	0	0	0	0	0	0	0	0	0
1	0	0	0	0	0	0	0	0	0	0	0	0	1	0	110	0	0	0	0	0	0	0	0	0	0	0	0	0	0	0	0	0	0	0	0	0	0	0	0.5	0	0.0155389	0	0	0	0	0	0	0	0
1	0	0	0	6	0	1	6	0	6	0	0	0	7	0	0	0	0	6	0	0	0	0	0	0	0	0	0	0	0	0.142857	0	0.000104297	0.142857	0	0.142857	0	0	0	0.142857	0	0	0	0	0.000213311	0	0	0	0	0
1	0	0	0	1	0	0	1	0	1	0	0	0	2	0	2	0	0	0	0	0	0	0	0	0	0	0	0	0	0	0.5	0	0	0.25	0	0.5	0	0	0	0.333333	0	0.00399202	0	0	0	0	0	0	0	0
1	0	0	0	1	2	11	3	0	1	0	1	4	6	0	0	1	16	17	0	0	2	0	8	0	0	0	0	0	0	0.2	0.333333	0.00039486	0.5	0	0.2	0	0.00460829	0.5	0.428571	0	0	0.0045045	0.000807795	0.00111644	0	0	0.2	0	0.4
1	0	0	1	0	2	0	0	0	0	0	0	2	3	0	4	0	0	0	0	0	0	0	4	0	0	0	0	0	0.0833333	0	1	0	0	0	0	0	0	0.153846	1	0	0.666667	0	0	0	0	0	0	0	0.0481928
1	0	0	0	3	2	0	9	0	3	0	0	8	12	0	13	0	0	6	0	0	6	0	16	0	0	0	0	0	0	0.25	0.0113636	0	0.225	0	0.09375	0	0	0.117647	0.230769	0	0.00514037	0	0	0.000616143	0	0	0.00427046	0	0.137931
1	0	0	0	0	0	7	0	0	0	0	0	0	1	0	0	0	0	7	0	0	0	0	0	0	0	0	0	0	0	0	0	0.000668322	0	0	0	0	0	0	1	0	0	0	0	0.00083702	0	0	0	0	0
1	0	0	0	1	1	0	2	0	1	0	0	2	4	0	0	0	0	0	0	0	1	0	2	0	0	0	0	0	0	0.5	0.333333	0	0.333333	0	0.5	0	0	0.0434783	0.4	0	0	0	0	0	0	0	0.5	0	0.00282486
1	0	0	0	0	1	12	0	0	0	0	0	1	2	0	0	0	6	12	0	0	0	0	1	0	0	0	0	0	0	0	0.125	0.00247117	0	0	0	0	0	0.125	1	0	0	0	0.00154361	0.000664231	0	0	0	0	0.00448431
1	0	0	1	0	0	0	0	0	0	0	0	0	1	0	2	0	0	0	0	0	0	0	0	0	0	0	0	0	0.0140845	0	0	0	0	0	0	0	0	0	1	0	0.0238095	0	0	0	0	0	0	0	0
1	0	0	2	2	12	0	9	0	2	3	0	6	12	2	20	0	0	2	19	2	24	4	78	2	3	0	0	0	0.00641026	0.0645161	0.333333	0	0.191489	0	0.0645161	0.00160085	0	0.0759494	0.173913	0.00364299	0.08	0	0	1.79E-05	0.0376984	0.00191022	0.333333	0.00188768	0.165254
1	0	0	0	1	7	0	8	0	1	0	0	14	16	0	0	0	0	0	0	0	7	0	98	0	0	0	0	0	0	0.5	0.368421	0	0.5	0	0.5	0	0	0.5	0.380952	0	0	0	0	0	0	0	0.388889	0	0.368421
1	0	0	2	2	12	0	6	0	2	0	0	6	9	0	19	0	0	0	21	0	24	4	78	0	1	0	0	0	0.00900901	0.333333	0.235294	0	0.222222	0	0.333333	0	0	0.2	0.25	0	0.119497	0	0	0	0.0810811	0	0.121827	0.00261438	0.262626
1	0	0	0	0	2	0	0	0	0	0	0	1	2	0	0	0	0	0	0	0	0	0	2	0	0	0	0	0	0	0	0.0555556	0	0	0	0	0	0	0.5	1	0	0	0	0	0	0	0	0	0	0.025
1	0	0	0	2	4	24	10	2	2	0	0	12	15	0	2	0	50	39	0	6	8	0	72	0	2	6	0	0	0	0.333333	0.148148	0.00192077	0.263158	0.00151515	0.0869565	0	0	0.235294	0.185185	0	0.00429185	0	0.00226747	0.00508806	0	0.0143885	0.0434783	0	0.2
1	0	0	0	3	6	23	12	0	3	2	0	12	16	0	0	0	78	15	12	0	18	3	48	0	2	0	0	0	0	0.214286	0.136364	0.00221005	0.25	0	0.1875	0.00607903	0	0.166667	0.25	0	0	0	0.0040678	0.000953289	0.0375	0	0.109756	0.00228484	0.214286
1	2	2	12	4	0	70	3	0	4	248	31	3	7	5	3	43	40	1591	12	17	0	32	0	5	248	15	0.00790514	0.00790514	0.0350877	0.0677966	0	0.00260097	0.176471	0	0.0677966	0.0371091	0.0119048	0.115385	0.159091	0.0108225	0.00980392	0.0322581	0.00190694	0.0166586	0.020202	0.0179325	0	0.00897364	0
1	0	0	2	0	9	0	0	0	0	0	0	1	2	0	15	0	0	0	0	0	0	0	9	0	0	0	0	0	0.003367	0	0.155172	0	0	0	0	0	0	0.25	0.142857	0	0.0158898	0	0	0	0	0	0	0	0.0927835
1	0	0	0	11	0	45	11	0	11	1	1	0	12	0	0	0	10	400	1	0	0	1	0	0	1	0	0	0	0	0.0827068	0	0.00360924	0.0833333	0	0.0827068	0.000659196	2.71E-05	0	0.0714286	0	0	0	0.00226912	0.000553711	0.0120482	0	0	0.00106952	0
1	0	0	0	2	0	30	2	0	2	0	0	0	3	0	0	0	24	90	0	0	0	0	0	0	0	0	0	0	0	0.333333	0	0.00132363	0.333333	0	0.333333	0	0	0	0.333333	0	0	0	0.00107831	0.0007769	0	0	0	0	0
1	0	0	0	3	2	2	9	0	3	0	0	8	12	0	0	0	0	6	0	0	6	0	16	0	0	0	0	0	0	0.25	0.222222	0.000445534	0.25	0	0.25	0	0	0.0606061	0.230769	0	0	0	0	0.000616143	0	0	0.25	0	0.0204082
1	0	0	0	2	0	0	2	0	2	0	0	0	3	0	6	0	0	0	0	0	0	0	0	0	0	0	0	0	0	0.333333	0	0	0.333333	0	0.333333	0	0	0	0.333333	0	0.00761421	0	0	0	0	0	0	0	0
1	0	0	0	7	0	32	7	0	7	0	0	0	8	0	0	0	7	190	0	0	0	0	0	0	0	0	0	0	0	0.125	0	0.00333994	0.125	0	0.125	0	0	0	0.125	0	0	0	0.00231176	0.000418153	0	0	0	0	0
1	3	3	16	5	0	73	3	0	5	270	42	3	7	9	4	71	25	2346	9	23	0	40	0	9	279	18	0.0116732	0.00680272	0.0533333	0.078125	0	0.00428178	0.157895	0	0.0714286	0.0429594	0.0145228	0.130435	0.162791	0.0291262	0.0357143	0.0581491	0.00351667	0.0214845	0.0294118	0.0323944	0	0.0194647	0
1	0	0	0	3	7	0	15	0	3	0	0	16	20	0	0	0	0	33	0	0	21	0	284	0	0	0	0	0	0	0.25	0.166667	0	0.234375	0	0.25	0	0	0.129032	0.208333	0	0	0	0	0.00100585	0	0	0.196262	0	0.114148
1	0	0	0	2	0	0	2	0	2	0	0	0	3	0	0	0	0	0	0	0	0	0	0	0	0	0	0	0	0	0.333333	0	0	0.333333	0	0.333333	0	0	0	0.333333	0	0	0	0	0	0	0	0	0	0
1	0	0	0	0	0	0	0	0	0	0	0	0	1	0	12	0	0	0	0	0	0	0	0	0	0	0	0	0	0	0	0	0	0	0	0	0	0	0	1	0	0.00370828	0	0	0	0	0	0	0	0
1	1	1	3	2	0	63	5	0	2	28	19	1	7	11	8	35	54	593	10	18	0	4	36	11	28	11	0.003003	0.003003	0.00961538	0.0645161	0	0.00282917	0.106383	0	0.0645161	0.0149413	0.00794314	0.0126582	0.101449	0.0200364	0.032	0.0208209	0.00293526	0.00529337	0.0198413	0.017192	0	0.00188768	0.0762712
1	0	0	3	0	0	7	0	0	0	2	0	0	1	0	6	0	0	13	0	0	0	6	0	0	7	0	0	0	0.00373599	0	0	0.000121078	0	0	0	0.00829876	0	0	0.0833333	0	0.0068415	0	0	0.00606343	0	0	0	0.000921093	0
1	0	0	0	0	0	0	0	0	0	0	0	0	1	0	0	0	0	0	0	0	0	0	0	0	0	0	0	0	0	0	0	0	0	0	0	0	0	0	1	0	0	0	0	0	0	0	0	0	0
1	0	0	0	3	6	0	12	0	3	2	0	12	16	0	0	0	0	15	12	0	18	3	48	0	2	0	0	0	0	0.214286	0.136364	0	0.25	0	0.1875	0.00607903	0	0.166667	0.25	0	0	0	0	0.000953289	0.0375	0	0.109756	0.00228484	0.214286
1	3	3	3	6	0	107	3	0	6	135	109	1	5	21	0	127	60	3710	14	27	0	114	0	21	135	22	0.00297619	0.00297619	0.0100671	0.038961	0	0.0038778	0.136364	0	0.038961	0.00888216	0.00405174	0.0625	0.0847458	0.0216718	0	0.0231119	0.00223964	0.00850697	0.0277778	0.00799763	0	0.0323864	0
1	0	0	0	0	1	0	0	0	0	0	0	1	2	0	1	0	0	0	0	0	0	0	1	0	0	0	0	0	0	0	0.5	0	0	0	0	0	0	0.0416667	0.666667	0	0.015625	0	0	0	0	0	0	0	0.00238663
1	0	0	1	0	1	12	0	0	0	88	23	8	9	10	4	23	4	1502	0	48	0	2	53	10	88	12	0	0	0.0238095	0	0.2	0.00414222	0	0	0	0.0223294	0.00703364	0.0490798	0.272727	0.0209205	0.0714286	0.00911613	0.00102433	0.00922281	0	0.0312704	0	0.027027	0.0588889
1	1	1	0	3	0	35	3	0	3	3	14	0	4	5	0	5	9	143	3	6	0	3	0	5	3	8	0.0136986	0.0136986	0	0.130435	0	0.000446059	0.2	0	0.130435	0.000604717	0.0150054	0	0.2	0.0549451	0	0.0124688	0.00010844	0.0043058	0.00208914	0.03125	0	0.000387948	0
1	0	0	0	1	0	0	1	0	1	0	0	0	2	0	0	0	0	0	0	0	0	0	0	0	0	0	0	0	0	0.5	0	0	0.5	0	0.5	0	0	0	0.111111	0	0	0	0	0	0	0	0	0	0
1	4	4	5	4	1	308	8	4	4	8	19	6	11	8	4	19	339	1049	1	20	4	13	5	8	16	40	0.00627944	0.00492611	0.00473037	0.166667	0.0526316	0.00288363	0.166667	0.00434311	0.0588235	0.00383877	0.00579268	0.2	0.207547	0.00881057	0.0033389	0.00492101	0.00344484	0.00377729	0.000566251	0.00892857	0.111111	0.0012233	0.0961538
1	0	0	1	0	0	0	0	0	0	0	0	0	1	0	2	0	0	0	0	0	0	0	0	0	0	0	0	0	0.00228833	0	0	0	0	0	0	0	0	0	1	0	0.00324149	0	0	0	0	0	0	0	0
1	0	0	0	1	0	7	1	0	1	0	0	0	2	0	0	0	0	14	0	0	0	0	0	0	0	0	0	0	0	0.5	0	0.00174651	0.5	0	0.5	0	0	0	0.5	0	0	0	0	0.00205399	0	0	0	0	0
1	3	3	2	3	2	59	6	8	3	16	15	4	8	14	3	16	39	444	6	34	6	12	8	14	16	28	0.00840336	0.00840336	0.00369686	0.12	0.1	0.00169084	0.25	0.00898876	0.12	0.00514304	0.00869061	0.0833333	0.137931	0.0648148	0.00490998	0.0189798	0.00103704	0.00505752	0.00878477	0.0434227	0.0681818	0.00303413	0.0168067
1	0	0	0	0	0	0	0	0	0	0	0	0	1	0	0	0	0	0	0	0	0	0	0	0	0	0	0	0	0	0	0	0	0	0	0	0	0	0	1	0	0	0	0	0	0	0	0	0	0
1	0	0	0	0	0	0	0	0	0	0	0	0	1	0	0	0	0	0	0	0	0	0	0	0	0	0	0	0	0	0	0	0	0	0	0	0	0	0	1	0	0	0	0	0	0	0	0	0	0
1	0	0	0	1	18	0	11	0	1	0	0	20	22	0	0	0	0	0	0	0	18	0	380	0	0	0	0	0	0	0.5	0.418605	0	0.458333	0	0.5	0	0	0.4	0.478261	0	0	0	0	0	0	0	0.147541	0	0.417582
1	0	0	1	0	2	1	3	0	0	0	0	1	5	0	4	0	0	1	0	0	0	0	2	0	0	0	0	0	0.010101	0	1	0.000156079	0.25	0	0	0	0	1	0.294118	0	0.03125	0	0	0.000933707	0	0	0	0	0.25
1	0	0	0	3	0	0	3	0	3	18	0	0	4	4	0	4	0	107	18	4	0	18	0	4	18	0	0	0	0	0.0508475	0	0	0.176471	0	0.0508475	0.0026934	0	0	0.0909091	0.00865801	0	0.00300075	0	0.00112035	0.030303	0.00421941	0	0.00504767	0
1	0	0	0	0	0	0	0	0	0	0	0	0	1	0	0	0	0	0	0	0	0	0	0	0	0	0	0	0	0	0	0	0	0	0	0	0	0	0	1	0	0	0	0	0	0	0	0	0	0
1	1	1	0	1	2	127	3	2	1	9	56	4	6	3	6	1	45	281	29	7	2	9	16	3	9	14	0.00276243	0.00276243	0	0.0125	0.0869565	0.00278344	0.107143	0.00107817	0.0125	0.000992939	0.00402414	0.0526316	0.0697674	0.00761421	0.0105634	0.0003861	0.00124059	0.00125833	0.0398352	0.00584307	0.0077821	0.00197325	0.0162767
1	0	0	0	0	1	0	0	0	0	0	0	1	2	0	0	0	0	0	0	0	0	0	1	0	0	0	0	0	0	0	1	0	0	0	0	0	0	1	1	0	0	0	0	0	0	0	0	0	1
1	0	0	0	2	4	24	10	2	2	0	0	12	15	0	2	0	50	39	0	6	8	0	72	0	2	6	0	0	0	0.333333	0.148148	0.00192077	0.263158	0.00151515	0.0869565	0	0	0.235294	0.185185	0	0.00429185	0	0.00226747	0.00508806	0	0.0143885	0.0434783	0	0.2
1	0	0	1	0	0	0	5	0	0	0	0	0	6	0	372	0	0	16	91	8	0	0	2	8	3	0	0	0	0.000122534	0	0	0	0.0806452	0	0	0	0	0	0.0895522	0	0.0318985	0	0	9.49E-05	0.00759409	0.00486322	0	0	0.0026455
1	0	0	8	2	0	35	2	32	2	160	52	2	5	3	2	52	130	2172	1	3	9	41	0	3	160	4	0	0	0.0252366	0.028169	0	0.00153536	0.133333	0.00354531	0.0273973	0.022818	0.00468595	0.285714	0.192308	0.00990099	0.00540541	0.0299194	0.00384604	0.0164102	0.00324675	0.00261324	0.0148026	0.0237819	0
1	0	0	0	3	7	11	15	2	3	0	0	16	20	0	0	0	0	33	0	0	21	0	284	0	0	0	0	0	0	0.25	0.166667	0.00180832	0.234375	0.000915332	0.25	0	0	0.129032	0.208333	0	0	0	0	0.00100585	0	0	0.196262	0	0.114148
1	0	0	0	6	0	1	6	0	6	0	0	0	7	0	0	0	0	6	0	0	0	0	0	0	0	0	0	0	0	0.142857	0	0.000104297	0.142857	0	0.142857	0	0	0	0.142857	0	0	0	0	0.000213311	0	0	0	0	0
1	0	0	0	0	0	1	0	0	0	0	0	0	1	0	0	0	0	1	0	0	0	0	0	0	0	0	0	0	0	0	0	0.000170882	0	0	0	0	0	0	1	0	0	0	0	0.00088968	0	0	0	0	0
1	0	0	0	0	1	6	0	0	0	0	0	1	2	0	0	0	0	6	0	0	0	0	1	0	0	0	0	0	0	0	1	0.00135471	0	0	0	0	0	0.333333	1	0	0	0	0	0.000967274	0	0	0	0	0.00917431
1	0	0	0	7	0	70	11	2	7	0	2	0	12	4	54	0	86	151	94	12	0	0	14	12	1	2	0	0	0	0.048951	0	0.000275132	0.0509259	0.000163948	0.0315315	0	0.000106406	0	0.0519481	0.00236827	0.0119232	0	0.000292194	0.000436157	0.0187363	0.00317797	0	0	0.0184453
1	0	0	0	7	0	32	7	0	7	0	0	0	8	0	0	0	7	190	0	0	0	0	0	0	0	0	0	0	0	0.125	0	0.00333994	0.125	0	0.125	0	0	0	0.125	0	0	0	0.00231176	0.000418153	0	0	0	0	0
1	0	0	0	0	1	0	0	0	0	0	0	1	2	0	0	0	0	0	0	0	0	0	1	0	0	0	0	0	0	0	1	0	0	0	0	0	0	1	1	0	0	0	0	0	0	0	0	0	1
1	0	0	0	2	0	0	2	0	2	0	0	0	3	0	0	0	0	0	0	0	0	0	0	0	0	0	0	0	0	0.333333	0	0	0.333333	0	0.333333	0	0	0	0.0909091	0	0	0	0	0	0	0	0	0	0
1	0	0	0	1	0	0	1	0	1	0	0	0	2	0	0	0	0	0	0	0	0	0	0	0	0	0	0	0	0	0.5	0	0	0.5	0	0.166667	0	0	0	0.5	0	0	0	0	0	0	0	0	0	0
1	0	0	0	3	7	0	15	0	3	0	0	16	20	0	6	0	0	33	0	0	21	0	284	0	0	0	0	0	0	0.25	0.0921053	0	0.234375	0	0.25	0	0	0.133333	0.208333	0	0.00958466	0	0	0.00100585	0	0	0.100478	0	0.120748
1	0	0	0	1	10	0	11	0	1	0	0	20	22	0	0	0	0	0	0	0	10	0	396	0	0	0	0	0	0	0.5	0.47619	0	0.458333	0	0.5	0	0	0.4	0.478261	0	0	0	0	0	0	0	0.5	0	0.415094
1	0	0	0	3	7	18	15	0	3	0	0	16	20	0	6	0	2	33	0	0	21	0	284	0	0	0	0	0	0	0.25	0.0921053	0.000348048	0.234375	0	0.25	0	0	0.133333	0.208333	0	0.00958466	0	4.52E-05	0.00100585	0	0	0.100478	0	0.120748
1	0	0	0	3	28	11	16	4	3	0	0	16	20	0	1	0	0	33	0	0	84	0	200	0	0	0	0	0	0	0.25	0.147368	0.000288926	0.219178	0.000416536	0.25	0	0	0.133333	0.208333	0	0.00243902	0	0	0.00100585	0	0	0.140704	0	0.105485
1	0	0	0	2	0	0	2	0	2	148	52	2	5	3	0	52	0	2172	0	3	0	0	0	3	148	4	0	0	0	0.028169	0	0	0.181818	0	0.028169	0.0215618	0.00468595	0.222222	0.192308	0.00990099	0	0.0299194	0	0.0164102	0	0.00261324	0	0	0
1	0	0	0	1	46	0	11	0	1	0	0	20	22	0	2	0	0	0	0	0	46	0	324	0	0	0	0	0	0	0.5	0.340741	0	0.275	0	0.25	0	0	0.434783	0.478261	0	0.00431965	0	0	0	0	0	0.425926	0	0.446281
1	0	0	0	3	7	11	15	0	3	0	0	16	20	0	2	0	0	33	0	0	21	0	284	0	0	0	0	0	0	0.25	0.152174	0.00134114	0.234375	0	0.25	0	0	0.129032	0.208333	0	0.00692042	0	0	0.00100585	0	0	0.155556	0	0.114887
1	1	4	11	1	1	100	12	16	1	17	3	4	16	4	62	5	226	473	94	16	1	29	14	13	45	14	0.000909918	0.0021322	0.00292475	0.00699301	0.00396825	0.000393046	0.0555556	0.00131158	0.0045045	0.00147903	0.000159608	0.125	0.0692641	0.00236827	0.0136896	0.000998203	0.000767859	0.00136624	0.0187363	0.00423729	0.000633714	0.00101225	0.0184453
1	0	0	0	0	1	13	0	0	0	0	0	1	2	0	0	0	15	8	0	0	0	0	1	0	0	0	0	0	0	0	0.5	0.000517454	0	0	0	0	0	0.5	1	0	0	0	0.000996943	0.000360718	0	0	0	0	0.0243902
1	3	3	3	3	0	38	3	0	3	21	20	1	5	15	1	47	16	431	24	21	0	74	0	15	21	15	0.0410959	0.0410959	0.00265018	0.130435	0	0.000484292	0.2	0	0.130435	0.00423302	0.0214362	0.142857	0.25	0.164835	0.00090009	0.117207	0.000192783	0.0129776	0.0167131	0.109375	0	0.00956938	0
1	1	1	0	2	0	23	2	0	2	1	8	0	3	3	0	3	11	157	1	4	0	1	0	3	1	3	0.00361011	0.00361011	0	0.0952381	0	0.000570083	0.333333	0	0.0952381	0.000535045	0.00359389	0	0.25	0.00672646	0	0.00140911	0.000251808	0.000881814	0.00147929	0.00316456	0	0.000280034	0
1	0	0	0	0	0	0	0	0	0	0	0	0	1	0	0	0	0	0	0	0	0	0	0	0	0	0	0	0	0	0	0	0	0	0	0	0	0	0	1	0	0	0	0	0	0	0	0	0	0
1	3	3	7	7	0	97	3	0	7	186	108	1	5	17	1	110	59	4545	17	23	0	105	0	17	186	24	0.00297619	0.00297619	0.0234899	0.0454545	0	0.00351538	0.136364	0	0.0454545	0.0122376	0.00401457	0.0625	0.0847458	0.0175439	0.002331	0.0200182	0.00220231	0.0104216	0.0337302	0.0068128	0	0.0298295	0
1	0	0	3	0	6	0	0	0	0	0	0	1	2	0	18	0	0	0	0	0	0	0	6	0	0	0	0	0	0.00488599	0	0.5	0	0	0	0	0	0	1	1	0	0.0550459	0	0	0	0	0	0	0	1
1	0	0	0	2	0	0	2	0	2	0	0	0	3	0	0	0	0	0	0	0	0	0	0	0	0	0	0	0	0	0.028169	0	0	0.181818	0	0.028169	0	0	0	0.115385	0	0	0	0	0	0	0	0	0	0
1	0	0	2	2	0	27	2	0	2	0	0	0	3	0	6	0	8	42	4	0	0	4	0	0	14	0	0	0	0.005	0.333333	0	0.000719942	0.333333	0	0.0204082	0	0	0	0.333333	0	0.0176991	0	0.000244611	0.00232365	0.0129032	0	0	0.00228702	0
1	0	0	0	0	14	0	5	0	0	0	0	1	7	0	39	0	0	0	2	4	0	0	34	0	0	0	0	0	0	0	0.0927152	0	0.147059	0	0	0	0	0.0131579	0.132075	0	0.0139835	0	0	0	0.000631313	0.00754717	0	0	0.04
1	1	1	0	4	1	81	8	1	4	1	7	5	10	14	0	7	39	422	2	16	4	1	5	14	1	11	0.00156986	0.00156986	0	0.166667	0.2	0.00283892	0.195122	0.00156986	0.166667	0.000479846	0.00213415	0.111111	0.188679	0.0154185	0	0.001813	0.00219755	0.00151956	0.00443459	0.00714286	0.166667	0.000352113	0.0409836
1	0	0	0	2	4	24	10	2	2	0	0	12	15	0	2	0	50	39	0	6	8	0	72	0	2	6	0	0	0	0.333333	0.148148	0.00192077	0.263158	0.00151515	0.0869565	0	0	0.235294	0.185185	0	0.00429185	0	0.00226747	0.00508806	0	0.0143885	0.0434783	0	0.2
1	0	0	0	3	7	18	15	0	3	0	0	16	20	0	6	0	2	33	0	0	21	0	284	0	0	0	0	0	0	0.25	0.0921053	0.000348048	0.234375	0	0.25	0	0	0.133333	0.208333	0	0.00958466	0	4.52E-05	0.00100585	0	0	0.100478	0	0.120748
1	0	0	0	1	10	0	11	0	1	0	0	20	22	0	0	0	0	0	0	0	10	0	396	0	0	0	0	0	0	0.5	0.47619	0	0.458333	0	0.5	0	0	0.4	0.478261	0	0	0	0	0	0	0	0.5	0	0.415094
1	0	0	1	0	2	1	0	0	0	0	0	1	2	0	4	0	0	1	0	0	0	0	2	0	0	0	0	0	0.0108696	0	0.25	0.000158755	0	0	0	0	0	0.25	0.4	0	0.034188	0	0	0.000933707	0	0	0	0	1
1	0	0	0	1	0	7	1	0	1	0	0	0	2	0	0	0	0	14	0	0	0	0	0	0	0	0	0	0	0	0.5	0	0.00174651	0.5	0	0.5	0	0	0	0.5	0	0	0	0	0.00205399	0	0	0	0	0
1	0	0	0	1	0	0	1	0	1	0	0	0	2	0	0	0	0	0	0	0	0	0	0	0	0	0	0	0	0	0.5	0	0	0.0666667	0	0.0151515	0	0	0	0.5	0	0	0	0	0	0	0	0	0	0
1	0	0	0	7	0	70	11	2	7	0	2	0	12	4	54	0	86	151	94	12	0	0	14	12	1	2	0	0	0	0.048951	0	0.000275132	0.0509259	0.000163948	0.0315315	0	0.000106406	0	0.0519481	0.00236827	0.0119232	0	0.000292194	0.000436157	0.0187363	0.00317797	0	0	0.0184453
1	0	0	0	0	0	0	0	0	0	0	0	0	1	0	0	0	0	0	0	0	0	0	0	0	0	0	0	0	0	0	0	0	0	0	0	0	0	0	1	0	0	0	0	0	0	0	0	0	0
1	0	0	0	0	0	12	0	0	0	0	0	0	1	0	0	0	0	12	0	0	0	0	0	0	0	0	0	0	0	0	0	0.00418118	0	0	0	0	0	0	1	0	0	0	0	0.00539568	0	0	0	0	0
1	0	0	1	3	0	66	3	0	3	0	0	0	4	0	2	0	71	180	3	0	0	3	0	0	1	0	0	0	0.00127065	0.25	0	0.000992616	0.25	0	0.25	0	0	0	0.25	0	0.00241838	0	0.00134335	0.00235343	0.00275989	0	0	0.000387647	0
1	0	0	0	2	6	13	10	2	2	0	0	12	15	0	2	0	50	39	0	6	12	0	66	0	0	6	0	0	0	0.333333	0.2	0.000578626	0.333333	0.00148038	0.333333	0	0	0.222222	0.185185	0	0.0026738	0	0.0013702	0.00508806	0	0.0143885	0.0670391	0	0.188034
1	0	0	0	3	7	11	15	2	3	0	0	16	20	0	0	0	0	33	0	0	21	0	284	0	0	0	0	0	0	0.25	0.166667	0.00180832	0.234375	0.000915332	0.25	0	0	0.129032	0.208333	0	0	0	0	0.00100585	0	0	0.196262	0	0.114148
1	0	0	0	2	6	13	10	2	2	0	0	12	15	0	2	0	50	39	0	6	12	0	66	0	0	6	0	0	0	0.333333	0.2	0.000578626	0.333333	0.00148038	0.333333	0	0	0.222222	0.185185	0	0.0026738	0	0.0013702	0.00508806	0	0.0143885	0.0670391	0	0.188034
1	0	0	0	1	7	0	8	0	1	0	0	14	16	0	0	0	0	0	0	0	7	0	98	0	0	0	0	0	0	0.5	0.368421	0	0.5	0	0.5	0	0	0.5	0.380952	0	0	0	0	0	0	0	0.388889	0	0.368421
1	0	0	0	1	1	0	2	0	1	0	0	2	4	0	0	0	0	0	0	0	1	0	2	0	0	0	0	0	0	0.5	0.5	0	0.5	0	0.5	0	0	0.5	0.5	0	0	0	0	0	0	0	0.5	0	0.5
1	0	0	0	0	0	70	0	0	0	0	0	0	1	0	0	0	66	70	0	0	0	0	0	0	0	0	0	0	0	0	0	0.00192774	0	0	0	0	0	0	0.0666667	0	0	0	0.00176735	0.00083704	0	0	0	0	0
1	1	1	11	1	1	104	2	1	1	99	23	9	11	18	12	36	78	2125	9	67	1	45	54	18	99	14	0.00152207	0.00152207	0.0472103	0.03125	0.333333	0.0038392	0.117647	0.00152207	0.03125	0.0237183	0.00602725	0.054878	0.289474	0.0316901	0.0422535	0.0117188	0.00318237	0.00986583	0.0206897	0.0371397	0.03125	0.0187266	0.0596685
1	0	0	0	1	0	49	1	20	1	0	0	0	2	0	0	0	15	74	0	0	0	0	0	0	0	0	0	0	0	0.5	0	0.00324053	0.25	0.00794913	0.25	0	0	0	0.5	0	0	0	0.00058548	0.00280686	0	0	0	0	0
1	0	0	0	2	0	0	3	0	2	0	0	0	4	0	2	0	0	0	1	0	0	0	2	0	0	0	0	0	0	0.333333	0	0	0.25	0	0.333333	0	0	0	0.235294	0	0.015625	0	0	0	0.00534759	0	0	0	0.25
1	0	0	2	0	1	11	0	0	0	12	2	1	2	0	0	2	10	32	0	0	0	3	1	0	12	1	0	0	0.00966184	0	0.333333	0.000832955	0	0	0	0.0148331	0.0333333	0.333333	0.0588235	0	0	0.0111111	0.000581598	0.00477969	0	0	0	0.00158646	0.0666667
1	0	0	0	1	7	0	8	0	1	0	0	14	16	0	0	0	50	0	0	0	7	0	98	0	0	0	0	0	0	0.5	0.368421	0	0.5	0	0.5	0	0	0.5	0.380952	0	0	0	0.00378644	0	0	0	0.388889	0	0.368421
1	0	0	0	1	1	4	2	0	1	0	0	2	4	0	0	0	4	4	0	0	1	0	2	0	0	0	0	0	0	0.5	0.5	0.00158983	0.5	0	0.5	0	0	0.166667	0.5	0	0	0	0.00045683	0.00176056	0	0	0.5	0	0.015873
1	0	0	0	2	2	92	6	0	2	0	0	6	9	0	84	0	56	52	0	2	4	0	114	0	0	0	0	0	0	0.333333	0.013245	0.00169342	0.157895	0	0.0740741	0	0	0.0465116	0.333333	0	0.0549379	0	0.00045473	0.00046364	0	0.0014881	0.0174672	0	0.0840708
1	0	0	0	1	7	0	8	0	1	0	0	14	16	0	0	0	0	0	0	0	7	0	98	0	0	0	0	0	0	0.5	0.368421	0	0.5	0	0.5	0	0	0.5	0.380952	0	0	0	0	0	0	0	0.388889	0	0.368421
1	0	0	3	2	0	66	5	0	2	0	0	0	6	0	372	0	0	14	89	8	0	6	2	8	1	0	0	0	0.000367602	0.0540541	0	9.44E-05	0.0806452	0	0.00896861	0	0	0	0.0895522	0	0.0318985	0	0	8.30E-05	0.00742719	0.00486322	0	8.47E-05	0.0026455
1	0	0	0	2	19	72	6	20	2	0	0	6	9	0	20	0	54	52	0	2	38	0	63	0	0	0	0	0	0	0.333333	0.147287	0.00141621	0.333333	0.0010101	0.0769231	0	0	0.0444444	0.333333	0	0.0214592	0	0.000802115	0.00046364	0	0.0014881	0.0488432	0	0.0443038
1	0	0	0	2	0	0	2	0	2	1	0	0	3	0	0	0	0	2	1	0	0	1	0	0	1	0	0	0	0	0.0952381	0	0	0.333333	0	0.0952381	0.000555556	0	0	0.333333	0	0	0	0	1.98E-05	0.0196078	0	0	0.00150602	0
1	0	0	0	5	0	11	5	0	5	0	0	0	6	0	0	0	4	81	0	0	0	0	0	0	0	0	0	0	0	0.166667	0	0.00194175	0.166667	0	0.166667	0	0	0	0.1	0	0	0	0.00066324	0.000280869	0	0	0	0	0
1	0	0	0	7	0	32	7	0	7	0	0	0	8	0	0	0	7	190	0	0	0	0	0	0	0	0	0	0	0	0.125	0	0.00333994	0.125	0	0.125	0	0	0	0.125	0	0	0	0.00231176	0.000418153	0	0	0	0	0
1	0	0	1	0	1	0	0	0	0	0	0	1	2	0	3	0	0	0	0	0	0	0	1	0	2	0	0	0	0.00257069	0	1	0	0	0	0	0	0	1	1	0	0.00740741	0	0	0	0	0	0	0	1
1	0	0	0	3	0	0	3	0	3	0	0	0	4	0	0	0	0	0	0	0	0	0	0	0	0	0	0	0	0	0.25	0	0	0.25	0	0.25	0	0	0	0.25	0	0	0	0	0	0	0	0	0	0
1	0	0	1	3	0	66	3	0	3	0	0	0	4	0	2	0	71	180	3	0	0	3	0	0	1	0	0	0	0.00127065	0.25	0	0.000992616	0.25	0	0.25	0	0	0	0.25	0	0.00241838	0	0.00134335	0.00235343	0.00275989	0	0	0.000387647	0
1	1	1	0	2	0	23	2	0	2	1	8	0	3	3	0	3	11	157	1	4	0	1	0	3	1	3	0.00361011	0.00361011	0	0.0952381	0	0.000570083	0.333333	0	0.0952381	0.000535045	0.00359389	0	0.25	0.00672646	0	0.00140911	0.000251808	0.000881814	0.00147929	0.00316456	0	0.000280034	0
1	0	0	0	3	3	5	12	0	3	2	0	12	16	0	0	0	15	15	8	0	9	2	60	0	2	0	0	0	0	0.214286	0.25	0.00158328	0.25	0	0.214286	0.00607903	0	0.125	0.25	0	0	0	0.00394322	0.000953289	0.0952381	0	0.214286	0.00716846	0.170455
1	0	0	0	0	0	0	0	0	0	0	0	0	1	0	0	0	0	0	0	0	0	0	0	0	1	0	0	0	0	0	0	0	0	0	0	0	0	0	1	0	0	0	0	0	0	0	0	0	0
1	2	5	3	3	2	164	6	24	3	5	11	4	8	16	15	8	80	218	42	34	6	21	8	38	12	20	0.00560224	0.00629723	0.00321543	0.12	0.0168067	0.00275066	0.214286	0.00920952	0.0769231	0.0016072	0.00637312	0.25	0.137931	0.0740741	0.0154004	0.00948992	0.00152297	0.0024832	0.0369393	0.0434227	0.0143541	0.00316694	0.1
1	3	3	4	5	0	42	3	0	5	74	32	1	5	19	3	49	15	637	21	25	0	59	0	19	77	18	0.0116732	0.00680272	0.0133333	0.078125	0	0.00246349	0.157895	0	0.0714286	0.0117741	0.011065	0.0434783	0.116279	0.0614887	0.0267857	0.040131	0.00211	0.0058336	0.0686275	0.0352113	0	0.0287105	0
1	0	0	0	3	6	32	12	0	3	2	0	12	16	0	0	0	96	15	16	0	18	4	48	0	2	0	0	0	0	0.214286	0.1875	0.00284926	0.25	0	0.166667	0.00607903	0	0.166667	0.25	0	0	0	0.00460564	0.000953289	0.0434783	0	0.174757	0.00295858	0.176471
1	0	0	0	1	1	0	2	0	1	0	0	2	4	0	0	0	0	0	0	0	1	0	2	0	0	0	0	0	0	0.5	0.5	0	0.5	0	0.5	0	0	0.5	0.5	0	0	0	0	0	0	0	0.5	0	0.5
1	3	3	2	4	0	25	3	0	4	97	62	1	5	15	1	91	44	3223	5	21	0	18	0	15	97	16	0.00519931	0.00519931	0.0135135	0.0481928	0	0.00346069	0.2	0	0.0481928	0.0122074	0.00386341	0.25	0.166667	0.0221566	0.00507614	0.0236241	0.00265957	0.0106221	0.0543478	0.00967296	0	0.0220318	0
1	0	0	0	3	0	42	3	0	3	0	0	0	4	0	0	0	0	160	0	0	0	0	0	0	0	0	0	0	0	0.25	0	0.00209706	0.25	0	0.130435	0	0	0	0.25	0	0	0	0	0.00664452	0	0	0	0	0
1	0	0	0	1	0	0	1	0	1	0	0	0	2	0	88	0	0	0	0	0	0	0	0	0	0	0	0	0	0	0.5	0	0	0.0212766	0	0.0133333	0	0	0	0.166667	0	0.0221607	0	0	0	0	0	0	0	0
1	0	0	0	0	0	0	0	0	0	0	0	0	1	0	0	0	0	0	0	0	0	0	0	0	0	0	0	0	0	0	0	0	0	0	0	0	0	0	1	0	0	0	0	0	0	0	0	0	0
1	0	0	0	3	2	5	9	0	3	0	0	8	12	0	13	0	0	6	0	0	6	0	16	0	0	0	0	0	0	0.25	0.0113636	2.64E-05	0.225	0	0.09375	0	0	0.117647	0.230769	0	0.00514037	0	0	0.000616143	0	0	0.00427046	0	0.137931
1	0	0	0	3	7	18	15	0	3	0	0	16	20	0	6	0	2	33	0	0	21	0	284	0	0	0	0	0	0	0.25	0.0921053	0.000348048	0.234375	0	0.25	0	0	0.133333	0.208333	0	0.00958466	0	4.52E-05	0.00100585	0	0	0.100478	0	0.120748
1	0	0	0	0	1	10	0	0	0	0	0	1	2	0	0	0	9	8	0	0	0	0	1	0	0	0	0	0	0	0	0.0243902	0.000511797	0	0	0	0	0	1	1	0	0	0	0.00096267	0.000360718	0	0	0	0	0.5
1	0	0	1	1	1	22	2	0	1	3	0	2	4	0	0	0	8	48	0	0	1	0	2	0	3	0	0	0	0.00925926	0.5	0.5	0.0030752	0.5	0	0.5	0.0123967	0	0.5	0.5	0	0	0	0.00236128	0.00324631	0	0	0.5	0	0.5
1	0	0	0	0	1	40	0	0	0	0	0	1	2	0	70	0	80	12	0	0	0	0	1	0	0	0	0	0	0	0	0.00448431	0.000769793	0	0	0	0	0	1	1	0	0.0456621	0	0.00064062	0.000664231	0	0	0	0	0.125
1	0	0	0	4	0	38	4	0	4	0	0	0	5	0	0	0	3	150	0	0	0	0	0	0	0	0	0	0	0	0.2	0	0.00293618	0.2	0	0.2	0	0	0	0.2	0	0	0	0.000587774	0.00104936	0	0	0	0	0
1	0	0	0	7	0	70	11	2	7	0	2	0	12	4	54	0	86	151	94	12	0	0	14	12	1	2	0	0	0	0.048951	0	0.000275132	0.0509259	0.000163948	0.0315315	0	0.000106406	0	0.0519481	0.00236827	0.0119232	0	0.000292194	0.000436157	0.0187363	0.00317797	0	0	0.0184453
1	1	1	2	1	3	145	2	7	1	35	33	2	4	2	10	6	132	825	24	4	8	27	14	2	36	13	0.00266667	0.0021645	0.00263158	0.0116279	0.0309278	0.00249892	0.117647	0.00129534	0.0111111	0.0034979	0.0021876	0.04	0.0597015	0.00453515	0.0102459	0.00265487	0.00194098	0.00420646	0.0244898	0.00297619	0.0121029	0.00454316	0.014433
1	1	1	11	1	1	104	2	1	1	99	23	9	11	18	12	36	78	2125	9	67	1	45	54	18	99	14	0.00152207	0.00152207	0.0472103	0.03125	0.333333	0.0038392	0.117647	0.00152207	0.03125	0.0237183	0.00602725	0.054878	0.289474	0.0316901	0.0422535	0.0117188	0.00318237	0.00986583	0.0206897	0.0371397	0.03125	0.0187266	0.0596685
1	0	0	0	0	0	0	0	0	0	0	0	0	1	0	0	0	0	0	0	0	0	0	0	0	0	0	0	0	0	0	0	0	0	0	0	0	0	0	1	0	0	0	0	0	0	0	0	0	0
1	0	0	0	1	1	22	2	0	1	0	0	2	4	0	0	0	8	44	0	0	1	0	2	0	0	0	0	0	0	0.5	0.0555556	0.0031219	0.5	0	0.5	0	0	0.5	0.1	0	0	0	0.00078064	0.00308123	0	0	0.00469484	0	0.0555556
1	0	0	0	1	3	12	2	0	1	0	0	2	4	0	0	0	10	4	0	0	3	0	6	0	1	0	0	0	0	0.5	0.0405405	0.000591075	0.181818	0	0.00990099	0	0	0.5	0.5	0	0	0	0.000424683	8.01E-05	0	0	0.00636943	0	0.5
1	2	2	0	3	2	53	6	6	3	5	11	4	8	16	3	8	32	218	10	34	6	5	8	16	5	20	0.00560224	0.00560224	0	0.12	0.1	0.00151889	0.25	0.00674157	0.12	0.0016072	0.00637312	0.0833333	0.137931	0.0740741	0.00490998	0.00948992	0.000850905	0.0024832	0.0146413	0.0434227	0.0681818	0.00126422	0.0168067
1	1	1	0	1	1	58	2	1	1	11	14	2	4	2	0	1	35	162	22	4	1	11	2	2	11	19	0.00152207	0.00152207	0	0.03125	0.333333	0.00214109	0.117647	0.00152207	0.03125	0.00263536	0.00366876	0.0121951	0.105263	0.00352113	0	0.000325521	0.00142799	0.000752124	0.0505747	0.00221729	0.03125	0.00457761	0.00220994
1	0	0	0	1	45	0	12	0	1	0	0	20	23	0	6	0	0	0	0	0	45	0	326	0	0	0	0	0	0	0.5	0.424528	0	0.285714	0	0.25	0	0	0.454545	0.469388	0	0.0139535	0	0	0	0	0	0.424528	0	0.415816
1	0	0	0	1	1	0	2	0	1	1	0	2	4	0	1	0	0	0	2	0	1	1	2	0	1	0	0	0	0	0.2	0.5	0	0.5	0	0.2	0.0033557	0	0.333333	0.5	0	0.00970874	0	0	0	0.0208333	0	0.2	0.00106157	0.125
1	0	0	0	1	2	0	3	0	1	2	0	4	6	0	0	0	3	88	0	0	2	1	8	0	2	0	0	0	0	0.25	0.4	0	0.5	0	0.25	0.00266312	0	0.5	0.4	0	0	0	0.000287908	0.0012483	0	0	0.25	0.0015949	0.4
1	0	0	0	0	0	0	0	0	0	0	0	0	1	0	10	0	0	0	0	0	0	0	0	0	0	0	0	0	0	0	0	0	0	0	0	0	0	0	0.5	0	0.00556483	0	0	0	0	0	0	0	0
1	1	1	0	1	0	40	1	5	1	1	5	0	2	1	0	1	21	74	1	2	0	1	0	1	1	15	0.00555556	0.00555556	0	0.0833333	0	0.0035014	0.25	0.0104167	0.0833333	0.000567859	0.00578704	0	0.0689655	0.00869565	0	0.00195695	0.00246421	0.0015971	0.00421941	0.00457666	0	0.000662691	0
1	0	0	0	0	0	0	0	0	0	0	0	0	1	0	2	0	0	0	0	0	0	0	0	0	0	0	0	0	0	0	0	0	0	0	0	0	0	0	1	0	0.0122699	0	0	0	0	0	0	0	0
1	0	0	0	0	7	0	5	0	0	0	0	1	7	0	34	0	0	8	6	0	0	0	34	0	0	0	0	0	0	0	0.0463576	0	0.147059	0	0	0	0	0.0131579	0.132075	0	0.0121907	0	0	0.000407914	0.00189394	0	0	0	0.04
1	1	1	1	1	1	20	2	1	1	8	3	4	6	2	5	5	39	105	4	13	1	7	2	2	8	4	0.0128205	0.0128205	0.00552486	0.142857	0.047619	0.00278319	0.08	0.000685401	0.142857	0.00788955	0.011236	0.0588235	0.122449	0.00819672	0.0186567	0.0181818	0.00264676	0.00692292	0.0166667	0.0227273	0.00549451	0.00776053	0.00287356
1	1	1	0	1	1	58	2	1	1	11	14	2	4	2	0	1	35	162	22	4	1	11	2	2	11	19	0.00152207	0.00152207	0	0.03125	0.333333	0.00214109	0.117647	0.00152207	0.03125	0.00263536	0.00366876	0.0121951	0.105263	0.00352113	0	0.000325521	0.00142799	0.000752124	0.0505747	0.00221729	0.03125	0.00457761	0.00220994
1	0	0	0	1	3	13	2	0	1	0	0	2	4	0	0	0	10	4	0	0	3	0	6	0	1	0	0	0	0	0.5	0.0405405	0.000640331	0.181818	0	0.00990099	0	0	0.5	0.5	0	0	0	0.000424683	8.01E-05	0	0	0.00636943	0	0.5
1	0	0	0	0	0	0	0	0	0	0	0	0	1	0	0	0	0	0	0	0	0	0	0	0	0	0	0	0	0	0	0	0	0	0	0	0	0	0	1	0	0	0	0	0	0	0	0	0	0
1	0	0	0	1	7	0	8	0	1	0	0	14	16	0	0	0	50	0	0	0	7	0	98	0	0	0	0	0	0	0.5	0.368421	0	0.5	0	0.5	0	0	0.5	0.380952	0	0	0	0.00378644	0	0	0	0.388889	0	0.368421
1	0	0	1	1	0	0	1	0	1	0	0	0	2	0	2	0	0	0	1	0	0	1	0	0	13	0	0	0	0.00628931	0.5	0	0	0.00746269	0	0.00740741	0	0	0	0.5	0	0.0116279	0	0	0	0.00414938	0	0	0.000856164	0
1	0	0	2	4	0	8	4	0	4	12	0	0	5	0	0	0	8	19	0	0	0	12	0	0	12	0	0	0	0.0107527	0.142857	0	0.00057151	0.2	0	0.142857	0.00978793	0	0	0.192308	0	0	0	0.000641643	0.00183433	0	0	0	0.006003	0
1	0	0	0	1	0	0	1	0	1	0	0	0	2	0	2	0	0	4	0	0	0	0	0	0	0	0	0	0	0	0.5	0	0	0.5	0	0.125	0	0	0	0.5	0	0.0555556	0	0	0.00132979	0	0	0	0	0
1	0	0	1	5	0	0	6	0	5	0	0	0	7	0	80	0	0	75	5	5	0	6	16	5	7	0	0	0	0.000193723	0.15625	0	0	0.0659341	0	0.0203252	0	0	0	0.0542636	0	0.0137646	0	0	0.00172295	0.000724323	0.0263158	0	0.000141985	0.0555556
1	0	0	0	2	0	0	3	0	2	0	0	0	4	0	2	0	0	0	1	0	0	0	2	0	0	0	0	0	0	0.333333	0	0	0.25	0	0.333333	0	0	0	0.235294	0	0.015625	0	0	0	0.00534759	0	0	0	0.25
1	4	4	1	4	1	101	8	4	4	8	19	6	11	8	0	19	55	1049	0	20	4	3	5	8	8	40	0.00627944	0.00627944	0.00396825	0.166667	0.2	0.00353988	0.195122	0.00627944	0.166667	0.00383877	0.00579268	0.133333	0.207547	0.00881057	0	0.00492101	0.00309912	0.00377729	0	0.00892857	0.166667	0.00105634	0.0409836
1	0	0	0	1	1	0	3	0	1	0	0	2	5	0	30	0	0	0	0	0	1	0	3	0	0	0	0	0	0	0.5	0.00282486	0	0.2	0	0.0133333	0	0	0.285714	0.277778	0	0.00643225	0	0	0	0	0	0.00293255	0	0.130435
1	0	0	0	7	0	32	7	0	7	0	0	0	8	0	0	0	7	190	0	0	0	0	0	0	0	0	0	0	0	0.125	0	0.00333994	0.125	0	0.125	0	0	0	0.125	0	0	0	0.00231176	0.000418153	0	0	0	0	0
1	0	0	0	0	0	0	0	0	0	0	0	0	1	0	0	0	0	0	0	0	0	0	0	0	0	0	0	0	0	0	0	0	0	0	0	0	0	0	0.166667	0	0	0	0	0	0	0	0	0	0
1	0	0	0	1	1	13	2	1	1	6	0	5	7	0	4	0	4	120	0	0	1	1	4	0	6	3	0	0	0	0.0588235	0.125	0.000810676	0.181818	0.00657895	0.0588235	0.00335758	0	0.0675676	0.14	0	0.0189573	0	0.000324254	0.00354599	0	0	0.0526316	0.000504541	0.00806452
1	0	0	0	1	13	0	11	0	1	0	0	20	22	0	0	0	0	0	0	0	13	0	390	0	0	0	0	0	0	0.5	0.464286	0	0.458333	0	0.5	0	0	0.4	0.478261	0	0	0	0	0	0	0	0.5	0	0.414894
1	0	1	1	2	6	15	10	2	2	0	0	12	15	0	7	0	64	39	10	6	12	2	66	10	2	6	0	0.0153846	0.00429185	0.333333	0.2	0.00224685	0.333333	0.00148038	0.25	0	0	0.235294	0.185185	0	0.0201729	0	0.00421191	0.00508806	0.0390625	0.0143885	0.0670391	0.00203252	0.188034
1	0	0	0	0	0	0	0	0	0	0	0	0	1	0	0	0	0	0	0	0	0	0	0	0	0	0	0	0	0	0	0	0	0	0	0	0	0	0	1	0	0	0	0	0	0	0	0	0	0
1	0	0	0	0	2	0	0	0	0	0	0	1	2	0	0	0	0	0	0	0	0	0	2	0	0	0	0	0	0	0	0.025	0	0	0	0	0	0	1	1	0	0	0	0	0	0	0	0	0	0.0555556
1	1	1	56	1	10	733	2	18	1	177	58	5	7	8	74	85	698	3935	33	14	13	875	22	8	209	22	0.00266667	0.00141443	0.0180006	0.0116279	0.0297619	0.00291374	0.117647	0.00104239	0.00900901	0.0176894	0.00384488	0.119048	0.104478	0.0181406	0.020904	0.0376106	0.00291727	0.0200635	0.00784034	0.0104167	0.00632911	0.0314477	0.0447154
1	0	0	0	0	0	9	0	0	0	0	0	0	1	0	2	0	8	7	0	0	0	0	0	0	0	0	0	0	0	0	0	0.000103989	0	0	0	0	0	0	1	0	0.00141243	0	7.17E-05	0.00157056	0	0	0	0	0
1	0	0	1	3	0	66	3	0	3	0	0	0	4	0	2	0	71	180	3	0	0	3	0	0	1	0	0	0	0.00127065	0.25	0	0.000992616	0.25	0	0.25	0	0	0	0.25	0	0.00241838	0	0.00134335	0.00235343	0.00275989	0	0	0.000387647	0
1	5	5	0	10	0	83	10	2	10	6	77	0	11	43	0	43	20	691	6	48	0	6	0	43	6	81	0.00135099	0.00135099	0	0.0621118	0	0.00270482	0.0909091	0.000698812	0.0621118	0.000997009	0.00158996	0	0.0294118	0.0165257	0	0.00291427	0.00123244	0.000889054	0.0153453	0.00628931	0	0.00208551	0
1	0	0	3	1	0	0	1	0	1	8	0	0	2	0	34	0	0	0	1	0	0	1	0	0	8	0	0	0	0.00146199	0.5	0	0	0.5	0	0.5	0.0386473	0	0	0.5	0	0.0126818	0	0	0	0.00027933	0	0	5.65E-05	0
1	0	0	0	1	0	0	1	0	1	0	0	0	2	0	0	0	0	0	0	0	0	0	0	0	0	0	0	0	0	0.5	0	0	0.5	0	0.5	0	0	0	0.5	0	0	0	0	0	0	0	0	0	0
1	4	5	2	4	24	370	8	115	4	33	36	5	10	28	35	25	594	1615	46	77	98	41	120	62	41	61	0.00400802	0.000635405	0.00102302	0.0571429	0.107623	0.00203529	0.043956	0.00363074	0.012012	0.00447397	0.003245	0.0161812	0.120482	0.0246262	0.0174738	0.00407963	0.00362425	0.00322586	0.017056	0.0226005	0.0442438	0.00261864	0.0681044
1	5	5	0	10	0	83	10	2	10	6	77	0	11	43	0	43	20	691	6	48	0	6	0	43	6	81	0.00135099	0.00135099	0	0.0621118	0	0.00270482	0.0909091	0.000698812	0.0621118	0.000997009	0.00158996	0	0.0294118	0.0165257	0	0.00291427	0.00123244	0.000889054	0.0153453	0.00628931	0	0.00208551	0
1	0	0	0	3	0	0	3	0	3	0	0	0	4	0	0	0	0	0	0	0	0	0	0	0	0	0	0	0	0	0.25	0	0	0.25	0	0.25	0	0	0	0.25	0	0	0	0	0	0	0	0	0	0
1	0	0	1	0	0	4	0	0	0	0	0	0	1	0	2	0	0	4	0	0	0	0	0	0	0	0	0	0	0.00529101	0	0	0.000256772	0	0	0	0	0	0	1	0	0.016129	0	0	0.0108108	0	0	0	0	0
1	0	0	4	3	6	32	12	0	3	12	0	12	16	0	0	0	96	45	0	0	18	12	48	0	13	0	0	0	0.0147059	0.214286	0.1875	0.00284926	0.25	0	0.166667	0.0364742	0	0.166667	0.25	0	0	0	0.00460564	0.00285987	0	0	0.174757	0.00887574	0.176471
1	0	0	0	3	2	2	9	0	3	0	0	8	12	0	1	0	0	6	0	0	6	0	16	0	0	0	0	0	0	0.25	0.1	5.45E-05	0.25	0	0.0612245	0	0	0.0833333	0.230769	0	0.00223214	0	0	0.000616143	0	0	0.0422535	0	0.0216216
1	0	1	1	5	0	107	6	2	5	0	0	0	7	0	80	0	11	75	5	5	0	5	16	4	7	0	0	0.000551876	0.000193723	0.15625	0	0.000282488	0.0659341	8.55E-05	0.0203252	0	0	0	0.0542636	0	0.0137646	0	2.84E-05	0.00172295	0.000724323	0.0263158	0	0.000118321	0.0555556
1	0	0	0	1	18	0	11	0	1	0	0	20	22	0	0	0	0	0	0	0	18	0	380	0	0	0	0	0	0	0.5	0.418605	0	0.458333	0	0.5	0	0	0.4	0.478261	0	0	0	0	0	0	0	0.147541	0	0.417582
1	0	0	0	3	29	34	16	6	3	0	0	16	22	0	107	0	19	33	0	0	87	0	210	0	1	0	0	0	0	0.25	0.0935484	0.000133003	0.173913	0.00032464	0.037037	0	0	0.190476	0.198198	0	0.0234546	0	6.55E-05	0.00100585	0	0	0.0637363	0	0.134014
1	0	0	0	1	0	0	1	0	1	0	0	0	2	0	0	0	0	0	0	0	0	0	0	0	0	0	0	0	0	0.5	0	0	0.5	0	0.5	0	0	0	0.5	0	0	0	0	0	0	0	0	0	0
1	0	1	1	2	6	15	10	2	2	0	0	12	15	0	7	0	64	39	10	6	12	2	66	10	2	6	0	0.0153846	0.00429185	0.333333	0.2	0.00224685	0.333333	0.00148038	0.25	0	0	0.235294	0.185185	0	0.0201729	0	0.00421191	0.00508806	0.0390625	0.0143885	0.0670391	0.00203252	0.188034
1	0	0	0	0	0	0	0	0	0	0	0	0	1	0	0	0	0	0	0	0	0	0	0	0	0	0	0	0	0	0	0	0	0	0	0	0	0	0	1	0	0	0	0	0	0	0	0	0	0
1	1	1	0	1	0	13	1	0	1	1	3	0	2	1	0	1	2	32	1	2	0	1	0	1	1	2	0.0147059	0.0147059	0	0.2	0	0.00118895	0.5	0	0.2	0.0015083	0.0115385	0	0.5	0.00854701	0	0.0014556	0.000428633	0.000470353	0.00970874	0.00531915	0	0.00112486	0
1	0	1	1	2	6	15	10	2	2	0	0	12	15	0	7	0	64	39	10	6	12	2	66	10	2	6	0	0.0153846	0.00429185	0.333333	0.2	0.00224685	0.333333	0.00148038	0.25	0	0	0.235294	0.185185	0	0.0201729	0	0.00421191	0.00508806	0.0390625	0.0143885	0.0670391	0.00203252	0.188034
1	0	0	1	0	0	87	0	0	0	0	0	0	1	0	2	0	46	45	0	0	0	0	0	0	1	0	0	0	0.00119904	0	0	0.00113348	0	0	0	0	0	0	1	0	0.00221484	0	0.00082071	0.0010481	0	0	0	0	0
1	0	0	3	2	0	66	5	0	2	0	0	0	6	0	372	0	0	14	89	8	0	6	2	8	1	0	0	0	0.000367602	0.0540541	0	9.44E-05	0.0806452	0	0.00896861	0	0	0	0.0895522	0	0.0318985	0	0	8.30E-05	0.00742719	0.00486322	0	8.47E-05	0.0026455
1	0	0	0	0	0	2	0	0	0	0	0	0	1	0	0	0	0	2	0	0	0	0	0	0	0	0	0	0	0	0	0	0.00392927	0	0	0	0	0	0	1	0	0	0	0	6.62E-05	0	0	0	0	0
1	0	0	2	2	12	0	6	0	2	0	0	6	9	0	19	0	0	0	21	0	24	4	78	0	1	0	0	0	0.00900901	0.333333	0.235294	0	0.222222	0	0.333333	0	0	0.2	0.25	0	0.119497	0	0	0	0.0810811	0	0.121827	0.00261438	0.262626
1	2	2	1	2	0	111	2	0	2	4	16	0	3	2	0	26	150	677	0	4	0	9	0	2	4	6	0.00722022	0.00722022	0.00274725	0.0952381	0	0.00275127	0.333333	0	0.0952381	0.00214018	0.00718778	0	0.25	0.00448431	0	0.0122123	0.00343375	0.00380247	0	0.00316456	0	0.0025203	0
1	0	0	0	0	0	0	1	0	0	0	0	0	2	0	10	0	0	0	1	1	0	0	0	1	0	0	0	0	0	0	0	0	0.0526316	0	0	0	0	0	0.125	0	0.00569801	0	0	0	0.000510986	0.0041841	0	0	0
1	0	0	0	1	0	0	1	0	1	0	0	0	2	0	88	0	0	0	0	0	0	0	0	0	0	0	0	0	0	0.5	0	0	0.0212766	0	0.0133333	0	0	0	0.166667	0	0.0221607	0	0	0	0	0	0	0	0
1	0	0	0	1	1	0	3	0	1	0	0	2	5	0	30	0	0	0	0	0	1	0	3	0	0	0	0	0	0	0.5	0.00282486	0	0.2	0	0.0133333	0	0	0.285714	0.277778	0	0.00643225	0	0	0	0	0	0.00293255	0	0.130435
1	0	0	0	1	7	0	8	0	1	0	0	14	16	0	0	0	0	0	0	0	7	0	98	0	0	0	0	0	0	0.5	0.368421	0	0.5	0	0.5	0	0	0.5	0.380952	0	0	0	0	0	0	0	0.388889	0	0.368421
1	0	0	0	0	2	0	0	0	0	0	0	2	3	0	0	0	0	0	0	0	0	0	4	0	0	0	0	0	0	0	0.285714	0	0	0	0	0	0	0.666667	0.375	0	0	0	0	0	0	0	0	0	0.142857
1	0	0	0	0	0	0	0	0	0	0	0	0	1	0	0	0	0	0	0	0	0	0	0	0	0	0	0	0	0	0	0	0	0	0	0	0	0	0	1	0	0	0	0	0	0	0	0	0	0
1	0	0	1	2	0	2	2	0	2	8	14	0	3	0	0	14	2	378	0	0	0	1	0	0	8	0	0	0	0.0138889	0.0952381	0	0.000375446	0.333333	0	0.0952381	0.00444444	0.00370077	0	0.333333	0	0	0.00976971	0.000892459	0.00373858	0	0	0	0.00150602	0
1	0	0	0	0	3	0	0	0	0	0	0	2	3	0	0	0	0	0	0	0	0	0	31	0	0	0	0	0	0	0	0.166667	0	0	0	0	0	0	0.0425532	0.333333	0	0	0	0	0	0	0	0	0	0.0484375
1	0	0	0	2	6	13	10	2	2	0	0	12	15	0	2	0	44	39	0	6	12	0	66	0	0	6	0	0	0	0.333333	0.2	0.000825816	0.333333	0.00148038	0.333333	0	0	0.210526	0.185185	0	0.0060423	0	0.00269097	0.00508806	0	0.0143885	0.0670391	0	0.188034
1	0	0	0	0	0	0	0	0	0	0	0	0	1	0	0	0	0	0	0	0	0	0	0	0	0	0	0	0	0	0	0	0	0	0	0	0	0	0	1	0	0	0	0	0	0	0	0	0	0
1	0	0	0	1	0	0	1	0	1	0	0	0	2	0	0	0	0	0	0	0	0	0	0	0	0	0	0	0	0	0.5	0	0	0.5	0	0.5	0	0	0	0.5	0	0	0	0	0	0	0	0	0	0
1	0	0	0	0	2	0	0	0	0	0	0	2	3	0	0	0	0	0	0	0	0	0	4	0	0	0	0	0	0	0	1	0	0	0	0	0	0	1	1	0	0	0	0	0	0	0	0	0	1
1	0	0	0	0	16	0	6	0	0	0	0	2	9	0	111	0	0	0	6	5	0	0	18	5	1	0	0	0	0	0	0.0432432	0	0.0659341	0	0	0	0	0.133333	0.0697674	0	0.0190984	0	0	0	0.000869187	0.0263158	0	0	0.0625
1	0	0	1	1	0	0	1	0	1	0	0	0	2	0	2	0	0	0	1	0	0	1	0	0	0	0	0	0	0.00381679	0.5	0	0	0.5	0	0.5	0	0	0	0.5	0	0.0057971	0	0	0	0.00574713	0	0	0.000667111	0
1	0	0	0	1	0	0	1	0	1	0	0	0	2	0	0	0	0	0	0	0	0	0	0	0	0	0	0	0	0	0.5	0	0	0.5	0	0.5	0	0	0	0.111111	0	0	0	0	0	0	0	0	0	0
1	0	0	0	11	0	45	11	0	11	1	1	0	12	0	0	0	10	400	1	0	0	1	0	0	1	0	0	0	0	0.0827068	0	0.00360924	0.0833333	0	0.0827068	0.000659196	2.71E-05	0	0.0714286	0	0	0	0.00226912	0.000553711	0.0120482	0	0	0.00106952	0
1	0	0	0	0	1	0	0	0	0	0	0	1	2	0	0	0	0	0	0	0	0	0	1	0	0	0	0	0	0	0	1	0	0	0	0	0	0	1	1	0	0	0	0	0	0	0	0	0	1
1	1	4	3	5	0	585	5	28	5	10	18	0	6	9	116	9	977	528	25	29	0	26	0	25	51	8	0.00146199	0.000349101	0.000464181	0.0961538	0	0.000997854	0.0211864	0.00166192	0.00659631	0.00284819	0.00350672	0	0.117647	0.00969828	0.0143529	0.00244035	0.00159762	0.00190371	0.00281341	0.0144783	0	0.000435839	0
1	0	0	0	3	7	11	15	2	3	0	0	16	20	0	0	0	0	33	0	0	21	0	284	0	0	0	0	0	0	0.25	0.166667	0.00180832	0.234375	0.000915332	0.25	0	0	0.129032	0.208333	0	0	0	0	0.00100585	0	0	0.196262	0	0.114148
1	0	0	0	1	0	8	1	0	1	0	0	0	2	0	4	0	0	5	0	0	0	0	0	0	2	0	0	0	0	0.5	0	0.000189956	0.0588235	0	0.0123457	0	0	0	0.5	0	0.00524934	0	0	0.00102438	0	0	0	0	0
1	0	0	0	3	0	0	3	0	3	0	0	0	4	0	0	0	0	0	0	0	0	0	0	0	0	0	0	0	0	0.25	0	0	0.25	0	0.25	0	0	0	0.25	0	0	0	0	0	0	0	0	0	0
1	1	1	11	1	3	565	2	19	1	35	33	2	4	2	38	6	434	825	112	4	12	121	14	2	40	13	0.00266667	0.00141443	0.00353584	0.0116279	0.00892857	0.00224592	0.117647	0.0011003	0.00900901	0.0034979	0.0021876	0.047619	0.0597015	0.00453515	0.0107345	0.00265487	0.00181389	0.00420646	0.0266096	0.00297619	0.00584226	0.00434876	0.0284553
1	0	0	0	1	7	0	8	0	1	0	0	14	16	0	0	0	50	0	0	0	7	0	98	0	0	0	0	0	0	0.5	0.368421	0	0.5	0	0.5	0	0	0.5	0.380952	0	0	0	0.00378644	0	0	0	0.388889	0	0.368421
1	0	0	0	0	0	0	0	0	0	0	0	0	1	0	8	0	0	0	0	0	0	0	0	0	1	0	0	0	0	0	0	0	0	0	0	0	0	0	0.125	0	0.00463768	0	0	0	0	0	0	0	0
1	0	0	0	0	0	0	0	0	0	0	0	0	1	0	0	0	0	0	0	0	0	0	0	0	0	0	0	0	0	0	0	0	0	0	0	0	0	0	1	0	0	0	0	0	0	0	0	0	0
1	0	0	0	2	0	3	2	0	2	0	0	0	3	0	0	0	0	6	0	0	0	0	0	0	0	0	0	0	0	0.333333	0	0.000314301	0.333333	0	0.333333	0	0	0	0.333333	0	0	0	0	0.000531209	0	0	0	0	0
1	0	0	1	1	1	0	2	0	1	5	0	2	4	0	0	0	0	0	0	0	1	5	2	0	5	0	0	0	0.0153846	0.142857	0.0909091	0	0.5	0	0.142857	0.0214592	0	0.142857	0.5	0	0	0	0	0	0	0	0.111111	0.0119048	0.01
1	0	0	0	1	1	0	2	0	1	0	0	2	4	0	0	0	0	0	0	0	1	0	2	0	0	0	0	0	0	0.5	0.5	0	0.5	0	0.5	0	0	0.5	0.5	0	0	0	0	0	0	0	0.5	0	0.5
1	0	0	4	0	0	32	0	0	0	0	0	0	1	0	74	0	6	9	0	0	0	0	0	0	3	0	0	0	0.00146681	0	0	0.00014325	0	0	0	0	0	0	0.333333	0	0.0228395	0	2.19E-05	0.00147083	0	0	0	0	0
1	0	0	6	0	2	10	0	0	0	38	1	1	2	0	0	1	0	110	0	0	0	5	2	0	38	0	0	0	0.206897	0	1	0.010101	0	0	0	0.130137	0.030303	1	1	0	0	0.025	0	0.0299564	0	0	0	0.0510204	1
1	0	0	0	0	0	0	0	0	0	0	0	0	1	0	0	0	0	0	0	0	0	0	0	0	0	0	0	0	0	0	0	0	0	0	0	0	0	0	0.111111	0	0	0	0	0	0	0	0	0	0
1	0	0	0	0	1	0	2	0	0	0	0	1	4	0	32	0	0	0	0	0	0	0	3	0	0	0	0	0	0	0	0.00282486	0	0.133333	0	0	0	0	0.142857	0.222222	0	0.00686106	0	0	0	0	0	0	0	0.130435
1	0	0	0	0	3	0	0	0	0	0	0	1	2	0	0	0	0	0	0	0	0	0	3	0	0	0	0	0	0	0	1	0	0	0	0	0	0	1	1	0	0	0	0	0	0	0	0	0	1
1	0	0	2	3	3	5	12	0	3	12	0	12	16	0	0	0	15	45	0	0	9	8	60	0	12	0	0	0	0.0298507	0.214286	0.25	0.00158328	0.25	0	0.214286	0.0364742	0	0.125	0.25	0	0	0	0.00394322	0.00285987	0	0	0.214286	0.0286738	0.170455
1	0	0	0	0	2	0	0	0	0	0	0	2	3	0	0	0	0	0	0	0	0	0	4	0	0	0	0	0	0	0	1	0	0	0	0	0	0	1	1	0	0	0	0	0	0	0	0	0	1
1	0	0	0	6	0	1	6	0	6	0	0	0	7	0	0	0	0	6	0	0	0	0	0	0	0	0	0	0	0	0.142857	0	0.000104297	0.142857	0	0.142857	0	0	0	0.142857	0	0	0	0	0.000213311	0	0	0	0	0
1	0	0	0	4	0	0	4	0	4	0	0	0	5	0	0	0	0	150	0	0	0	0	0	0	0	0	0	0	0	0.2	0	0	0.2	0	0.2	0	0	0	0.2	0	0	0	0	0.00104936	0	0	0	0	0
1	0	0	0	2	6	13	10	2	2	0	0	12	15	0	2	0	50	39	0	6	12	0	66	0	0	6	0	0	0	0.333333	0.2	0.000578626	0.333333	0.00148038	0.333333	0	0	0.222222	0.185185	0	0.0026738	0	0.0013702	0.00508806	0	0.0143885	0.0670391	0	0.188034
1	0	0	1	0	0	1	0	0	0	0	0	0	1	0	2	0	18	1	0	0	0	0	0	0	0	0	0	0	0.00348432	0	0	6.06E-05	0	0	0	0	0	0	1	0	0.00611621	0	0.000783392	0.000146499	0	0	0	0	0
1	0	0	0	3	28	11	16	4	3	0	0	16	20	0	1	0	0	33	0	0	84	0	200	0	0	0	0	0	0	0.25	0.147368	0.000288926	0.219178	0.000416536	0.25	0	0	0.133333	0.208333	0	0.00243902	0	0	0.00100585	0	0	0.140704	0	0.105485
1	0	1	30	1	1	1215	1	130	1	92	23	8	11	10	235	23	1159	1502	43	48	0	283	53	14	108	12	0	0.000793021	0.00782881	0.03125	0.00398406	0.0041647	0.0625	0.00469382	0.0166667	0.0226824	0.00602725	0.0551724	0.275	0.0209205	0.0472647	0.00911613	0.00295415	0.00922281	0.0090986	0.0312704	0	0.00887676	0.0810398
1	0	0	0	3	2	0	9	0	3	0	0	8	12	0	0	0	0	6	0	0	6	0	16	0	0	0	0	0	0	0.25	0.222222	0	0.25	0	0.25	0	0	0.0606061	0.230769	0	0	0	0	0.000616143	0	0	0.25	0	0.0204082
1	0	0	0	1	0	0	1	0	1	0	0	0	2	0	0	0	0	79	0	0	0	0	0	0	0	0	0	0	0	0.2	0	0	0.5	0	0.0909091	0	0	0	0.5	0	0	0	0	0.00105625	0	0	0	0	0
1	0	0	0	1	1	0	2	0	1	1	0	2	4	0	0	0	0	0	2	0	1	1	2	0	1	0	0	0	0	0.142857	0.0909091	0	0.5	0	0.142857	0.00429185	0	0.142857	0.5	0	0	0	0	0	0.0454545	0	0.111111	0.00238095	0.01
1	0	0	0	0	0	0	0	0	0	0	0	0	1	0	0	0	0	0	0	0	0	0	0	0	0	0	0	0	0	0	0	0	0	0	0	0	0	0	1	0	0	0	0	0	0	0	0	0	0
1	3	3	0	3	0	64	3	0	3	17	83	0	4	9	0	9	23	375	17	12	0	17	0	9	17	21	0.00297619	0.00297619	0	0.0194805	0	0.00231943	0.136364	0	0.0194805	0.00111849	0.00308527	0	0.0677966	0.00928793	0	0.00163785	0.000858529	0.000859869	0.0337302	0.0035545	0	0.00482955	0
1	2	2	1	3	0	44	3	0	3	16	31	0	4	8	2	8	14	169	21	10	0	21	0	8	19	15	0.0077821	0.00453515	0.00333333	0.046875	0	0.0025808	0.157895	0	0.0428571	0.00254574	0.0107192	0	0.0930233	0.02589	0.0178571	0.00655201	0.00196933	0.00154769	0.0686275	0.0140845	0	0.010219	0
1	0	0	0	2	0	3	2	0	2	0	0	0	3	0	0	0	0	6	0	0	0	0	0	0	0	0	0	0	0	0.333333	0	0.000314301	0.333333	0	0.333333	0	0	0	0.333333	0	0	0	0	0.000531209	0	0	0	0	0
1	0	0	2	0	0	0	0	0	0	26	1	1	2	0	0	1	0	76	0	0	0	5	0	0	26	0	0	0	0.0444444	0	0	0	0	0	0	0.0165605	0.00321543	0.5	0.4	0	0	0.00456621	0	0.00332779	0	0	0	0.0109649	0
1	0	0	0	1	0	0	1	0	1	0	0	0	2	0	0	0	0	18	0	0	0	0	0	0	0	0	0	0	0	0.5	0	0	0.5	0	0.5	0	0	0	0.0714286	0	0	0	0	0.00077416	0	0	0	0	0
1	2	2	1	3	0	33	2	0	3	6	8	0	3	4	0	6	28	248	1	6	0	2	0	4	6	12	0.00793651	0.00793651	0.0027027	0.176471	0	0.000831632	0.285714	0	0.176471	0.00198151	0.00620155	0	0.136364	0.0201005	0	0.00757576	0.000956219	0.00316941	0.00194175	0.00900901	0	0.00059988	0
1	1	1	0	1	2	12	2	2	1	1	4	2	4	2	0	1	2	24	2	4	2	1	4	2	1	4	0.00591716	0.00591716	0	0.2	0.5	0.00711322	0.5	0.00591716	0.2	0.00510204	0.013986	0.5	0.5	0.01	0	0.00145773	0.00347222	0.000777756	0.0512821	0.0103359	0.2	0.00854701	0.5
1	0	0	0	3	7	0	15	0	3	0	0	16	20	0	2	0	0	33	0	0	21	0	284	0	0	0	0	0	0	0.25	0.152174	0	0.234375	0	0.25	0	0	0.129032	0.208333	0	0.00692042	0	0	0.00100585	0	0	0.155556	0	0.114887
1	0	0	0	2	0	0	2	0	2	0	0	0	3	0	0	0	0	0	0	0	0	0	0	0	0	0	0	0	0	0.333333	0	0	0.333333	0	0.333333	0	0	0	0.0909091	0	0	0	0	0	0	0	0	0	0
1	0	0	0	0	0	0	0	0	0	0	0	0	1	0	40	0	0	0	0	0	0	0	0	0	0	0	0	0	0	0	0	0	0	0	0	0	0	0	0.125	0	0.0153022	0	0	0	0	0	0	0	0
1	0	0	0	7	0	32	7	0	7	0	0	0	8	0	0	0	7	190	0	0	0	0	0	0	0	0	0	0	0	0.125	0	0.00333994	0.125	0	0.125	0	0	0	0.125	0	0	0	0.00231176	0.000418153	0	0	0	0	0
1	0	0	0	0	4	0	0	0	0	0	0	4	5	0	0	0	0	0	0	0	0	0	16	0	0	0	0	0	0	0	1	0	0	0	0	0	0	1	1	0	0	0	0	0	0	0	0	0	1
1	0	0	0	0	0	0	0	0	0	0	0	0	1	0	0	0	0	0	0	0	0	0	0	0	0	0	0	0	0	0	0	0	0	0	0	0	0	0	1	0	0	0	0	0	0	0	0	0	0
1	1	1	0	3	0	42	3	0	3	4	33	0	4	5	0	5	3	235	4	6	0	4	0	5	4	8	0.00319489	0.00319489	0	0.0638298	0	0.00158598	0.2	0	0.0638298	0.000855615	0.00442359	0	0.0833333	0.0132626	0	0.00174642	0.000155755	0.000874751	0.0103093	0.00445765	0	0.00135044	0
1	3	3	3	3	0	98	3	1	3	42	40	1	5	15	0	124	49	2267	11	21	0	94	0	15	42	19	0.00958466	0.00958466	0.0111524	0.0638298	0	0.00370063	0.2	0.00146199	0.0638298	0.00898396	0.00536193	0.25	0.104167	0.0397878	0	0.0433112	0.002544	0.00843855	0.0283505	0.0156018	0	0.0317353	0
0	0	0	0	0	0	0	0	0	0	0	0	0	0	0	0	0	0	0	0	0	0	0	0	0	0	0	0	0	0	0	0	0	0	0	0	0	0	0	0	0	0	0	0	0	0	0	0	0	0
0	0	0	0	0	0	1	0	0	0	0	0	0	0	2	0	1	0	5	0	2	0	0	0	2	0	0	0	0	0	0	0	0.000862813	0	0	0	0	0	0	0	0.0151515	0	0.00396825	0	0.000380315	0	0.00813008	0	0	0
0	0	0	0	0	0	0	0	0	0	0	0	0	0	0	0	0	0	0	0	0	0	0	0	0	0	0	0	0	0	0	0	0	0	0	0	0	0	0	0	0	0	0	0	0	0	0	0	0	0
0	0	0	0	0	0	0	0	0	0	0	0	0	0	0	0	0	0	0	0	0	0	0	0	0	0	0	0	0	0	0	0	0	0	0	0	0	0	0	0	0	0	0	0	0	0	0	0	0	0
0	0	0	0	0	0	14	0	0	0	0	0	0	0	0	0	0	13	0	0	0	0	2	0	0	0	0	0	0	0	0	0	0.000113802	0	0	0	0	0	0	0	0	0	0	0.000114552	0	0	0	0	0.000168805	0
0	0	0	0	0	0	6	0	0	0	0	0	0	0	0	2	0	1	0	0	0	0	0	0	0	0	0	0	0	0	0	0	0.000243605	0	0	0	0	0	0	0	0	0.00448431	0	3.89E-05	0	0	0	0	0	0
0	0	0	0	0	0	0	0	0	0	0	0	0	0	0	0	0	0	0	0	0	0	0	0	0	0	0	0	0	0	0	0	0	0	0	0	0	0	0	0	0	0	0	0	0	0	0	0	0	0
0	0	5	0	0	0	14	0	0	0	0	0	0	0	0	4	0	0	6	0	0	0	0	0	50	0	0	0	0.00535332	0	0	0	0.000275374	0	0	0	0	0	0	0	0	0.00429185	0	0	5.35E-05	0	0	0	0	0
0	0	0	0	0	0	0	0	0	0	0	0	0	0	0	0	0	0	0	0	0	0	0	0	0	0	0	0	0	0	0	0	0	0	0	0	0	0	0	0	0	0	0	0	0	0	0	0	0	0
0	0	0	1	0	0	22	0	0	0	1	0	0	0	0	0	1	40	122	0	0	0	14	0	0	1	0	0	0	0.00218818	0	0	0.00060586	0	0	0	0.00218818	0	0	0	0	0	0.000590319	0.00107112	0.00145884	0	0	0	0.00363448	0
0	0	0	0	0	0	9	0	0	0	0	0	0	0	0	0	0	0	0	0	0	0	0	0	0	0	0	0	0	0	0	0	0.00086075	0	0	0	0	0	0	0	0	0	0	0	0	0	0	0	0	0
0	0	0	0	0	0	0	0	0	0	0	0	0	0	0	0	0	0	3	0	0	0	1	0	0	0	0	0	0	0	0	0	0	0	0	0	0	0	0	0	0	0	0	0	0.000228189	0	0	0	0.00373134	0
0	0	0	1	0	0	2	0	0	0	0	0	0	0	0	1	0	0	0	0	0	0	0	0	0	3	0	0	0	0.000453515	0	0	1.06E-05	0	0	0	0	0	0	0	0	0.000395413	0	0	0	0	0	0	0	0
0	0	0	0	0	0	0	0	0	0	0	0	0	0	0	0	0	0	27	0	0	0	0	0	0	0	0	0	0	0	0	0	0	0	0	0	0	0	0	0	0	0	0	0	0.000201419	0	0	0	0	0
0	0	0	0	0	0	0	0	0	0	3	0	0	0	2	6	2	0	84	9	2	0	9	0	2	3	0	0	0	0	0	0	0	0	0	0	0.00033098	0	0	0	0.00507614	0.0105634	0.000772201	0	0.000376155	0.0123626	0.00166945	0	0.00197325	0
0	0	0	0	0	0	3	0	0	0	0	0	0	0	0	0	0	0	4	0	0	0	0	0	0	0	0	0	0	0	0	0	0.00352941	0	0	0	0	0	0	0	0	0	0	0	0.000152445	0	0	0	0	0
0	0	0	0	0	0	0	0	0	0	0	0	0	0	0	4	0	0	0	0	0	0	0	0	0	0	0	0	0	0	0	0	0	0	0	0	0	0	0	0	0	0.00372787	0	0	0	0	0	0	0	0
0	0	0	0	0	0	0	0	0	0	0	0	0	0	0	0	0	0	21	0	0	0	0	0	0	0	0	0	0	0	0	0	0	0	0	0	0	0	0	0	0	0	0	0	0.00069518	0	0	0	0	0
0	0	0	0	0	0	0	0	0	0	1	0	0	0	0	0	0	0	15	0	0	0	0	0	0	1	0	0	0	0	0	0	0	0	0	0	0.000159109	0	0	0	0	0	0	0	0.000137369	0	0	0	0	0
0	0	0	0	0	0	0	0	0	0	0	0	0	0	0	0	0	0	0	0	0	0	0	0	0	0	0	0	0	0	0	0	0	0	0	0	0	0	0	0	0	0	0	0	0	0	0	0	0	0
0	0	0	0	0	0	0	0	0	0	0	0	0	0	0	0	0	0	16	0	0	0	0	0	0	0	0	0	0	0	0	0	0	0	0	0	0	0	0	0	0	0	0	0	0.000239866	0	0	0	0	0
0	0	0	0	0	0	2	0	3	0	0	0	0	0	2	0	0	8	89	7	10	0	0	0	2	0	40	0	0	0	0	0	6.52E-05	0	0.00104822	0	0	0	0	0	0.000768639	0	0	0.000492975	0.000114509	0.0179028	0.00131027	0	0	0
0	0	0	0	0	0	0	0	0	0	0	0	0	0	0	0	0	1	167	0	0	0	0	0	0	0	0	0	0	0	0	0	0	0	0	0	0	0	0	0	0	0	0	0.00016581	0.000579075	0	0	0	0	0
0	0	0	0	0	0	0	0	0	0	0	0	0	0	0	0	0	0	4	0	0	0	0	0	0	0	0	0	0	0	0	0	0	0	0	0	0	0	0	0	0	0	0	0	9.11E-05	0	0	0	0	0
0	0	0	0	0	0	0	0	0	0	2	0	0	0	1	0	1	0	184	0	1	0	0	0	1	2	0	0	0	0	0	0	0	0	0	0	0.000332336	0	0	0	0.00038432	0	6.78E-05	0	0.000236738	0	0.000131027	0	0	0
0	0	0	0	0	0	15	0	0	0	0	0	0	0	0	1	0	0	0	0	0	0	0	0	0	0	0	0	0	0	0	0	0.000712996	0	0	0	0	0	0	0	0	0.00213675	0	0	0	0	0	0	0	0
0	0	0	0	0	0	0	0	0	0	0	0	0	0	0	0	0	0	0	0	0	0	0	0	0	0	0	0	0	0	0	0	0	0	0	0	0	0	0	0	0	0	0	0	0	0	0	0	0	0
0	0	0	1	0	0	0	0	0	0	0	0	0	0	0	1	0	0	6	0	0	0	0	0	0	1	0	0	0	0.000122534	0	0	0	0	0	0	0	0	0	0	0	8.57E-05	0	0	3.56E-05	0	0	0	0	0
0	0	0	0	0	0	0	0	0	0	0	0	0	0	0	0	0	0	4	0	0	0	0	0	0	0	0	0	0	0	0	0	0	0	0	0	0	0	0	0	0	0	0	0	0.00022141	0	0	0	0	0
0	0	0	0	0	0	0	0	0	0	0	0	0	0	0	0	0	0	1	0	0	0	0	0	0	0	0	0	0	0	0	0	0	0	0	0	0	0	0	0	0	0	0	0	3.24E-05	0	0	0	0	0
0	0	0	0	0	0	6	0	1	0	0	0	0	0	0	0	0	10	3	0	0	0	0	0	0	0	2	0	0	0	0	0	0.000260315	0	0.000459559	0	0	0	0	0	0	0	0	0.000296384	6.78E-05	0	0	0	0	0
0	0	0	0	0	0	0	0	0	0	0	0	0	0	0	0	0	0	0	0	0	0	0	0	0	0	0	0	0	0	0	0	0	0	0	0	0	0	0	0	0	0	0	0	0	0	0	0	0	0
0	1	1	2	0	0	97	0	0	0	4	1	0	0	0	0	18	71	473	0	1	0	39	0	0	4	2	0.0113636	0.00446429	0.00428266	0	0	0.00281143	0	0	0	0.00808081	0.0021978	0	0	0	0	0.0222222	0.0019549	0.00632412	0	0.0027027	0	0.0102255	0
0	0	0	0	0	0	0	0	0	0	0	0	0	0	0	1	0	0	2	0	4	0	0	0	0	0	0	0	0	0	0	0	0	0	0	0	0	0	0	0	0	0.00102669	0	0	2.28E-05	0	0.00510856	0	0	0
0	1	1	0	0	0	4	0	0	0	2	29	0	0	3	8	1	14	175	0	18	0	0	0	3	2	6	0.0017331	0.0017331	0	0	0	0.00055371	0	0	0	0.000251699	0.00180708	0	0	0.00443131	0.0406091	0.000259605	0.000846228	0.000576749	0	0.00829111	0	0	0
0	0	0	2	0	0	73	0	0	0	0	0	0	0	0	20	0	154	5	11	0	0	11	0	0	0	0	0	0	0.0017316	0	0	0.000843463	0	0	0	0	0	0	0	0	0.0141243	0	0.00137989	0.00112183	0.00703325	0	0	0.00129381	0
0	0	0	0	0	0	17	0	0	0	0	0	0	0	0	5	0	107	18	0	3	0	0	0	0	0	0	0	0	0	0	0	0.00151367	0	0	0	0	0	0	0	0	0.0134409	0	0.00513337	0.00114395	0	0.00645161	0	0	0
0	0	0	0	0	0	0	0	0	0	0	0	0	0	0	0	0	0	9	0	0	0	0	0	0	0	0	0	0	0	0	0	0	0	0	0	0	0	0	0	0	0	0	0	0.000571973	0	0	0	0	0
0	0	0	0	0	0	273	0	0	0	0	0	0	0	0	5	0	205	0	0	0	0	0	0	0	0	0	0	0	0	0	0	0.00142883	0	0	0	0	0	0	0	0	0.00186498	0	0.000802248	0	0	0	0	0	0
0	0	0	1	0	0	13	0	0	0	5	0	0	0	0	0	10	19	1059	0	0	0	12	0	0	5	0	0	0	0.00671141	0	0	0.00100448	0	0	0	0.00671141	0	0	0	0	0	0.00249439	0.00372257	0.0074085	0	0	0	0.0157687	0
0	0	0	0	0	0	0	0	0	0	0	0	0	0	0	1	0	0	0	0	0	0	0	0	0	0	0	0	0	0	0	0	0	0	0	0	0	0	0	0	0	0.00353357	0	0	0	0	0	0	0	0
0	0	0	0	0	0	0	0	0	0	0	0	0	0	0	1	0	0	1	0	0	0	0	0	0	0	0	0	0	0	0	0	0	0	0	0	0	0	0	0	0	0.00454545	0	0	0.000226193	0	0	0	0	0
0	0	0	0	0	0	1	0	0	0	0	0	0	0	0	0	0	0	0	0	0	0	0	0	0	0	0	0	0	0	0	0	0.000267881	0	0	0	0	0	0	0	0	0	0	0	0	0	0	0	0	0
0	0	0	0	0	1	0	0	0	0	0	0	0	0	0	16	0	0	0	2	0	0	0	0	0	0	0	0	0	0	0	0.0105263	0	0	0	0	0	0	0	0	0	0.00911681	0	0	0	0.00102197	0	0	0	0
0	0	0	0	0	0	0	0	0	0	0	0	0	0	0	0	0	0	4	3	0	0	3	0	0	0	0	0	0	0	0	0	0	0	0	0	0	0	0	0	0	0	0	0	0.000262691	0.00663717	0	0	0.000898473	0
0	0	0	0	0	0	27	0	0	0	0	0	0	0	0	0	0	34	0	0	0	0	0	0	0	0	0	0	0	0	0	0	0.00109939	0	0	0	0	0	0	0	0	0	0	0.00116144	0	0	0	0	0	0
0	0	0	0	0	0	0	0	0	0	0	0	0	0	1	2	0	3	1	5	1	0	0	0	1	0	0	0	0	0	0	0	0	0	0	0	0	0	0	0	0.00869565	0.0130719	0	0.00035203	2.16E-05	0.021097	0.00228833	0	0	0
0	0	0	11	0	0	49	0	0	0	46	3	0	0	4	4	8	34	276	27	4	0	50	0	4	46	1	0	0	0.00971731	0	0	0.000624482	0	0	0	0.00927232	0.00321543	0	0	0.043956	0.00360036	0.0199501	0.000409663	0.0083105	0.0188022	0.0208333	0	0.0064658	0
0	0	0	0	0	0	11	0	0	0	1	12	0	0	0	0	0	12	67	0	0	0	0	0	0	1	0	0	0	0	0	0	0.000398652	0	0	0	6.58E-05	0.000446063	0	0	0	0	0	0.000447928	0.00015363	0	0	0	0	0
0	0	0	0	0	0	0	0	0	0	2	0	0	0	0	0	0	0	46	0	0	0	0	0	0	2	0	0	0	0	0	0	0	0	0	0	0.000251699	0	0	0	0	0	0	0	0.000151603	0	0	0	0	0
0	0	0	0	0	0	0	0	0	0	0	0	0	0	0	0	0	4	87	0	0	0	0	0	0	0	0	0	0	0	0	0	0	0	0	0	0	0	0	0	0	0	0	0.000907647	0.000120432	0	0	0	0	0
0	0	0	0	0	0	0	0	0	0	0	0	0	0	0	0	0	0	0	0	0	0	0	0	0	0	0	0	0	0	0	0	0	0	0	0	0	0	0	0	0	0	0	0	0	0	0	0	0	0
0	0	0	0	0	0	21	0	0	0	1	0	0	0	5	2	0	7	19	7	6	0	0	0	5	1	0	0	0	0	0	0	0.000736016	0	0	0	0.000479846	0	0	0	0.00550661	0.00913242	0	0.000394433	6.84E-05	0.0155211	0.00267857	0	0	0
0	0	0	0	0	0	0	0	0	0	0	0	0	0	0	0	0	0	105	0	0	0	0	0	0	0	0	0	0	0	0	0	0	0	0	0	0	0	0	0	0	0	0	0	0.000364089	0	0	0	0	0
0	0	0	0	0	0	0	0	0	0	0	0	0	0	0	0	0	0	0	0	0	0	0	0	0	0	0	0	0	0	0	0	0	0	0	0	0	0	0	0	0	0	0	0	0	0	0	0	0	0
0	0	0	0	0	0	0	0	0	0	0	0	0	0	0	0	0	0	0	0	0	0	0	0	0	0	0	0	0	0	0	0	0	0	0	0	0	0	0	0	0	0	0	0	0	0	0	0	0	0
0	0	0	0	0	0	9	0	0	0	0	0	0	0	0	2	0	6	0	0	3	0	0	0	0	0	0	0	0	0	0	0	0.00145161	0	0	0	0	0	0	0	0	0.00892857	0	0.000406146	0	0	0.00534759	0	0	0
0	0	0	0	0	0	0	0	0	0	0	0	0	0	0	0	0	0	3	0	0	0	0	0	0	0	0	0	0	0	0	0	0	0	0	0	0	0	0	0	0	0	0	0	0.000816993	0	0	0	0	0
0	0	0	3	0	0	23	0	0	0	0	0	0	0	0	2	0	15	0	12	0	0	21	0	0	8	0	0	0	0.00980392	0	0	0.000983873	0	0	0	0	0	0	0	0	0.00626959	0	0.000806582	0	0.0259179	0	0	0.00737878	0
0	0	0	0	0	0	0	0	0	0	0	0	0	0	0	0	0	0	111	0	0	0	0	0	0	0	0	0	0	0	0	0	0	0	0	0	0	0	0	0	0	0	0	0	0.000244289	0	0	0	0	0
0	0	0	1	0	0	25	0	0	0	1	0	0	0	0	1	0	27	0	12	0	0	12	0	0	1	0	0	0	0.00119048	0	0	0.00033344	0	0	0	0.00119048	0	0	0	0	0.000935454	0	0.000316723	0	0.00845666	0	0	0.00174978	0
0	0	0	0	0	0	0	0	0	0	0	0	0	0	0	0	0	0	0	0	0	0	0	0	0	0	0	0	0	0	0	0	0	0	0	0	0	0	0	0	0	0	0	0	0	0	0	0	0	0
0	0	0	0	0	0	0	0	0	0	0	0	0	0	0	0	0	0	0	0	0	0	0	0	0	0	0	0	0	0	0	0	0	0	0	0	0	0	0	0	0	0	0	0	0	0	0	0	0	0
0	0	0	0	0	1	25	0	0	0	0	0	0	0	0	22	0	2	8	0	0	3	0	1	0	0	0	0	0	0	0	0.037037	0.00021256	0	0	0	0	0	0	0	0	0.00784034	0	8.32E-06	8.00E-05	0	0	0.0241935	0	0.0416667
0	0	0	2	0	0	0	0	0	0	10	0	0	0	2	1	2	0	135	1	2	0	2	0	2	10	0	0	0	0.00363636	0	0	0	0	0	0	0.00110327	0	0	0	0.00507614	0.00176056	0.000772201	0	0.000604535	0.00137363	0.00166945	0	0.0004385	0
0	0	0	0	0	0	0	0	0	0	0	0	0	0	0	1	0	0	0	0	0	0	0	0	0	0	0	0	0	0	0	0	0	0	0	0	0	0	0	0	0	0.00540541	0	0	0	0	0	0	0	0
0	0	0	0	0	0	0	0	0	0	0	0	0	0	0	0	0	0	0	0	0	0	0	0	0	0	0	0	0	0	0	0	0	0	0	0	0	0	0	0	0	0	0	0	0	0	0	0	0	0
0	0	0	0	0	0	0	0	0	0	0	0	0	0	0	0	0	0	36	0	0	0	0	0	0	0	0	0	0	0	0	0	0	0	0	0	0	0	0	0	0	0	0	0	0.000129631	0	0	0	0	0
0	0	0	0	0	0	33	0	0	0	0	0	0	0	2	45	0	0	14	32	8	0	0	0	14	0	0	0	0	0	0	0	0.000124649	0	0	0	0	0	0	0	0.00617284	0.0111497	0	0	0.000124826	0.00749766	0.00595238	0	0	0
0	0	0	0	0	0	0	0	0	0	0	0	0	0	0	1	0	0	0	0	0	0	0	0	0	0	0	0	0	0	0	0	0	0	0	0	0	0	0	0	0	0.00473934	0	0	0	0	0	0	0	0
0	0	0	0	0	0	7	0	0	0	0	0	0	0	0	0	0	2	0	0	0	0	0	0	0	0	0	0	0	0	0	0	0.000181145	0	0	0	0	0	0	0	0	0	0	5.98E-05	0	0	0	0	0	0
0	0	0	0	0	0	0	0	0	0	0	0	0	0	0	0	0	0	0	0	0	0	0	0	0	0	0	0	0	0	0	0	0	0	0	0	0	0	0	0	0	0	0	0	0	0	0	0	0	0
0	0	0	0	0	0	0	0	0	0	0	0	0	0	0	0	0	0	0	0	0	0	0	0	0	0	0	0	0	0	0	0	0	0	0	0	0	0	0	0	0	0	0	0	0	0	0	0	0	0
0	0	0	0	0	0	0	0	0	0	0	0	0	0	0	1	0	0	10	0	2	0	0	0	0	0	0	0	0	0	0	0	0	0	0	0	0	0	0	0	0	0.0016	0	0	5.05E-05	0	0.00183486	0	0	0
0	0	0	2	0	0	33	0	1	0	4	0	0	0	0	6	0	60	93	0	6	0	7	0	0	6	0	0	0	0.00809717	0	0	0.00317094	0	0.000848176	0	0.0121581	0	0	0	0	0.0175439	0	0.00312907	0.00591039	0	0.0129032	0	0.0053313	0
0	0	0	0	0	0	0	0	0	0	0	0	0	0	0	0	0	0	0	0	0	0	0	0	0	0	0	0	0	0	0	0	0	0	0	0	0	0	0	0	0	0	0	0	0	0	0	0	0	0
0	0	0	0	0	2	0	0	0	0	0	0	0	0	0	4	0	0	0	0	0	0	0	0	0	0	0	0	0	0	0	0.00687285	0	0	0	0	0	0	0	0	0	0.00226501	0	0	0	0	0	0	0	0
0	0	0	0	0	0	0	0	0	0	0	0	0	0	0	0	0	0	1	0	0	0	0	0	0	0	0	0	0	0	0	0	0	0	0	0	0	0	0	0	0	0	0	0	6.41E-05	0	0	0	0	0
0	0	0	9	0	0	87	0	0	0	0	0	0	0	0	1	0	153	14	2	0	0	53	0	0	42	0	0	0	0.00347625	0	0	0.000406886	0	0	0	0	0	0	0	0	0.000326264	0	0.000695654	0.00381056	0.00056101	0	0	0.00257169	0
0	0	0	0	0	0	35	0	0	0	0	0	0	0	0	17	0	5	9	0	0	0	0	0	0	0	0	0	0	0	0	0	0.000136915	0	0	0	0	0	0	0	0	0.00372644	0	1.72E-05	0.000274323	0	0	0	0	0
0	0	0	0	0	0	102	0	1	0	0	0	0	0	0	0	0	101	0	0	0	0	0	0	0	0	0	0	0	0	0	0	0.00039901	0	5.41E-05	0	0	0	0	0	0	0	0	0.000348187	0	0	0	0	0	0
0	0	0	0	0	0	0	0	0	0	0	0	0	0	0	17	0	0	62	0	6	0	0	1	0	0	0	0	0	0	0	0	0	0	0	0	0	0	0	0	0	0.00848727	0	0	0.000123841	0	0.00176108	0	0	0.000567537
0	0	0	0	0	0	0	0	0	0	0	0	0	0	0	4	0	0	6	0	0	0	0	0	0	0	0	0	0	0	0	0	0	0	0	0	0	0	0	0	0	0.00892857	0	0	0.000616143	0	0	0	0	0
0	0	0	0	0	0	193	0	6	0	0	0	0	0	0	13	0	94	0	0	0	0	0	0	0	3	0	0	0	0	0	0	0.00145786	0	0.000795018	0	0	0	0	0	0	0.00753623	0	0.000702588	0	0	0	0	0	0
0	0	0	0	0	2	0	1	0	0	0	0	1	1	0	0	0	0	0	0	0	10	0	14	0	0	0	0	0	0	0	0.111111	0	0.166667	0	0	0	0	0.0212766	0.111111	0	0	0	0	0	0	0	0.140845	0	0.021875
0	0	0	0	0	0	67	0	0	0	0	0	0	0	0	0	0	89	14	0	0	0	0	0	0	0	0	0	0	0	0	0	0.00194192	0	0	0	0	0	0	0	0	0	0	0.00245051	0.000187183	0	0	0	0	0
0	0	0	0	0	0	0	0	0	0	1	0	0	0	0	0	0	0	6	0	0	0	0	0	0	1	0	0	0	0	0	0	0	0	0	0	0.000145688	0	0	0	0	0	0	0	4.53E-05	0	0	0	0	0
0	0	0	0	0	0	7	0	0	0	0	0	0	0	0	1	0	2	0	0	0	0	0	0	0	0	0	0	0	0	0	0	0.000360546	0	0	0	0	0	0	0	0	0.00263158	0	6.57E-05	0	0	0	0	0	0
0	0	0	0	0	0	0	0	0	0	0	0	0	0	0	0	0	0	0	0	0	0	0	0	0	0	0	0	0	0	0	0	0	0	0	0	0	0	0	0	0	0	0	0	0	0	0	0	0	0
0	0	0	0	0	0	2	0	0	0	0	0	0	0	0	0	0	0	0	0	0	0	0	0	0	0	0	0	0	0	0	0	0.000172458	0	0	0	0	0	0	0	0	0	0	0	0	0	0	0	0	0
0	0	0	0	0	0	0	0	0	0	0	0	0	0	0	2	0	0	10	0	0	0	0	0	0	0	0	0	0	0	0	0	0	0	0	0	0	0	0	0	0	0.00214592	0	0	8.92E-05	0	0	0	0	0
0	0	0	0	0	0	0	0	0	0	0	0	0	0	0	0	0	0	0	0	0	0	0	0	0	0	0	0	0	0	0	0	0	0	0	0	0	0	0	0	0	0	0	0	0	0	0	0	0	0
0	0	0	0	0	0	0	0	0	0	0	0	0	0	0	0	0	0	0	0	0	0	0	0	0	0	0	0	0	0	0	0	0	0	0	0	0	0	0	0	0	0	0	0	0	0	0	0	0	0
0	1	1	1	0	0	1	0	0	0	15	12	0	0	0	1	0	0	433	0	1	0	0	0	0	15	11	0.000270197	0.000270197	0.00383142	0	0	3.26E-05	0	0	0	0.00249252	0.000247785	0	0	0	0.00429185	0	0	0.000557106	0	0.000131027	0	0	0
0	0	0	0	0	0	0	0	0	0	0	0	0	0	0	0	0	0	11	0	0	0	0	0	0	7	0	0	0	0	0	0	0	0	0	0	0	0	0	0	0	0	0	0	0.000332086	0	0	0	0	0
0	0	0	0	0	0	0	0	0	0	0	0	0	0	0	0	0	0	0	0	0	0	0	0	0	0	0	0	0	0	0	0	0	0	0	0	0	0	0	0	0	0	0	0	0	0	0	0	0	0
0	0	3	0	0	0	123	0	15	0	0	0	0	0	0	0	0	220	0	0	0	0	0	0	6	9	0	0	0.00237342	0	0	0	0.00125527	0	0.00207641	0	0	0	0	0	0	0	0	0.00204865	0	0	0	0	0	0
0	0	0	0	0	0	0	0	0	0	0	0	0	0	0	1	0	0	11	0	0	0	0	0	0	0	0	0	0	0	0	0	0	0	0	0	0	0	0	0	0	0.00384615	0	0	0.000152532	0	0	0	0	0
0	0	0	0	0	0	0	0	0	0	0	0	0	0	0	0	0	0	0	0	0	0	0	0	0	0	0	0	0	0	0	0	0	0	0	0	0	0	0	0	0	0	0	0	0	0	0	0	0	0
0	0	0	5	0	0	85	0	0	0	0	0	0	0	0	5	0	7	0	0	0	0	0	0	0	20	0	0	0	0.000563317	0	0	0.000113859	0	0	0	0	0	0	0	0	0.000405219	0	7.32E-06	0	0	0	0	0	0
0	0	0	3	0	0	66	0	0	0	12	0	0	0	0	2	5	9	897	0	0	0	18	0	0	35	0	0	0	0.00283822	0	0	0.00061792	0	0	0	0.00575816	0	0	0	0	0.00166945	0.001295	9.15E-05	0.00322996	0	0	0	0.0016938	0
0	0	0	0	0	0	0	0	0	0	0	0	0	0	0	0	0	0	0	0	0	0	0	0	0	0	0	0	0	0	0	0	0	0	0	0	0	0	0	0	0	0	0	0	0	0	0	0	0	0
0	0	0	0	0	0	1	0	0	0	0	0	0	0	0	2	0	3	36	4	0	0	0	0	0	0	0	0	0	0	0	0	0.000121921	0	0	0	0	0	0	0	0	0.00692042	0	0.000183397	0.00109729	0.0208333	0	0	0	0
0	0	0	0	0	0	40	0	0	0	0	0	0	0	0	0	0	14	0	2	0	0	1	0	0	0	0	0	0	0	0	0	0.00254097	0	0	0	0	0	0	0	0	0	0	0.000856217	0	0.00584795	0	0	0.000508388	0
0	0	0	0	0	0	0	0	0	0	0	0	0	0	0	0	0	0	0	0	0	0	0	0	0	0	0	0	0	0	0	0	0	0	0	0	0	0	0	0	0	0	0	0	0	0	0	0	0	0
0	0	0	0	0	0	7	0	0	0	0	0	0	0	0	1	0	20	19	0	0	0	6	0	0	0	0	0	0	0	0	0	0.00109256	0	0	0	0	0	0	0	0	0.0078125	0	0.00208594	0.0177404	0	0	0	0.012931	0
0	0	0	0	0	0	0	0	0	0	0	0	0	0	0	0	0	2	0	0	0	0	0	0	0	0	0	0	0	0	0	0	0	0	0	0	0	0	0	0	0	0	0	0.00040201	0	0	0	0	0	0
0	0	0	1	0	0	11	0	0	0	31	4	0	0	0	0	1	25	937	0	0	0	5	0	0	31	0	0	0	0.0033557	0	0	0.000398652	0	0	0	0.00203961	0.000148688	0	0	0	0	0.000181984	0.000933184	0.00214853	0	0	0	0.00142045	0
0	0	0	0	0	0	0	0	0	0	0	0	0	0	3	1	0	0	3	11	3	0	0	0	3	0	0	0	0	0	0	0	0	0	0	0	0	0	0	0	0.00263852	0.000499251	0	0	5.99E-06	0.00407861	0.00088054	0	0	0
0	0	0	0	0	0	0	0	0	0	0	0	0	0	0	3	0	0	0	0	0	0	0	0	0	0	0	0	0	0	0	0	0	0	0	0	0	0	0	0	0	0.00660793	0	0	0	0	0	0	0	0
0	0	0	0	0	0	0	0	0	0	0	0	0	0	0	0	0	0	3	0	0	0	0	0	0	0	0	0	0	0	0	0	0	0	0	0	0	0	0	0	0	0	0	0	2.24E-05	0	0	0	0	0
0	0	0	0	0	0	5	0	0	0	5	0	0	0	0	0	0	5	25	0	0	0	0	0	0	6	0	0	0	0	0	0	0.000314921	0	0	0	0.0159236	0	0	0	0	0	0	0.000179346	0.0023033	0	0	0	0	0
0	0	0	0	0	0	0	0	0	0	0	0	0	0	0	1	0	0	29	0	0	0	0	0	0	0	0	0	0	0	0	0	0	0	0	0	0	0	0	0	0	0.010101	0	0	0.000100558	0	0	0	0	0
0	0	0	0	0	0	0	0	0	0	0	0	0	0	8	0	1	0	17	0	8	0	0	0	40	0	0	0	0	0	0	0	0	0	0	0	0	0	0	0	0.0167364	0	0.000367782	0	0.00010079	0	0.00486322	0	0	0
0	0	0	0	0	0	0	0	0	0	5	0	0	0	0	0	0	0	130	0	0	0	0	0	0	6	0	0	0	0	0	0	0	0	0	0	0.00043501	0	0	0	0	0	0	0	0.000375499	0	0	0	0	0
0	0	0	0	0	0	3	0	3	0	0	0	0	0	0	0	0	26	28	0	0	0	0	0	0	0	0	0	0	0	0	0	0.0001984	0	0.00119237	0	0	0	0	0	0	0	0	0.00101483	0.00106205	0	0	0	0	0
0	0	0	8	0	0	43	0	0	0	0	0	0	0	0	33	0	25	6	32	0	0	16	0	0	2	0	0	0	0.00232153	0	0	0.000181437	0	0	0	0	0	0	0	0	0.00763359	0	0.000103245	0.000136699	0.00639361	0	0	0.00059726	0
0	0	0	0	0	0	0	0	0	0	0	0	0	0	0	0	0	0	0	0	0	0	0	0	0	0	0	0	0	0	0	0	0	0	0	0	0	0	0	0	0	0	0	0	0	0	0	0	0	0
0	1	1	0	0	0	43	0	32	0	11	51	0	0	1	0	1	125	205	0	2	0	0	0	1	11	7	0.00301205	0.00229358	0	0	0	0.0018863	0	0.00354531	0	0.00156874	0.00459584	0	0	0.00330033	0	0.000575374	0.00369812	0.00154884	0	0.00174216	0	0	0
0	0	0	0	0	0	0	0	0	0	0	0	0	0	0	0	0	0	0	0	0	0	0	0	0	0	0	0	0	0	0	0	0	0	0	0	0	0	0	0	0	0	0	0	0	0	0	0	0	0
0	0	0	0	0	0	0	0	0	0	0	0	0	0	0	6	0	0	0	0	0	0	0	0	0	0	0	0	0	0	0	0	0	0	0	0	0	0	0	0	0	0.0322581	0	0	0	0	0	0	0	0
0	0	0	0	0	0	0	0	0	0	0	0	0	0	0	0	0	0	3	0	0	0	0	0	0	0	0	0	0	0	0	0	0	0	0	0	0	0	0	0	0	0	0	0	0.000265604	0	0	0	0	0
0	0	0	0	0	0	20	0	0	0	0	0	0	0	0	0	0	6	0	3	0	0	3	0	0	0	0	0	0	0	0	0	0.00328785	0	0	0	0	0	0	0	0	0	0	0.00070497	0	0.0167598	0	0	0.00338983	0
0	0	0	0	0	0	4	0	0	0	0	0	0	0	0	0	0	8	0	0	0	0	0	0	1	0	0	0	0	0	0	0	0.000599161	0	0	0	0	0	0	0	0	0	0	0.000526489	0	0	0	0	0	0
0	0	0	0	0	0	0	0	0	0	0	0	0	0	0	0	0	0	0	0	0	0	0	0	0	0	0	0	0	0	0	0	0	0	0	0	0	0	0	0	0	0	0	0	0	0	0	0	0	0
0	0	0	1	0	26	0	0	0	0	0	0	0	0	0	68	0	0	0	0	0	0	0	0	0	3	0	0	0	0.000158178	0	0.0278075	0	0	0	0	0	0	0	0	0	0.00960588	0	0	0	0	0	0	0	0
0	0	0	0	0	0	0	0	0	0	0	0	0	0	0	0	0	0	24	0	0	0	0	0	0	0	0	0	0	0	0	0	0	0	0	0	0	0	0	0	0	0	0	0	0.000853242	0	0	0	0	0
0	0	0	0	0	0	0	0	0	0	0	0	0	0	0	0	0	0	11	0	0	0	0	0	0	0	0	0	0	0	0	0	0	0	0	0	0	0	0	0	0	0	0	0	9.82E-05	0	0	0	0	0
0	0	0	0	0	0	0	0	1	0	0	0	0	0	0	0	0	0	0	0	0	0	0	0	0	0	0	0	0	0	0	0	0	0	0.015625	0	0	0	0	0	0	0	0	0	0	0	0	0	0	0
0	0	0	2	0	0	0	0	0	0	0	0	0	0	0	4	0	0	0	0	0	0	0	0	0	31	0	0	0	0.00034002	0	0	0	0	0	0	0	0	0	0	0	0.000432339	0	0	0	0	0	0	0	0
0	0	0	0	0	0	0	0	0	0	0	0	0	0	0	0	0	0	0	0	0	0	0	0	0	0	0	0	0	0	0	0	0	0	0	0	0	0	0	0	0	0	0	0	0	0	0	0	0	0
0	0	0	1	0	0	0	0	0	0	8	0	0	0	0	3	0	0	293	3	0	0	1	0	0	13	0	0	0	0.000265887	0	0	0	0	0	0	0.000696015	0	0	0	0	0.000662398	0	0	0.000846317	0.000597967	0	0	3.49E-05	0
0	0	0	0	0	0	15	0	0	0	0	0	0	0	0	0	0	3	5	0	0	0	0	0	0	0	0	0	0	0	0	0	0.00143458	0	0	0	0	0	0	0	0	0	0	0.00115207	0.00166223	0	0	0	0	0
0	0	0	0	0	0	0	0	0	0	0	0	0	0	0	1	0	0	0	0	0	0	0	0	0	0	0	0	0	0	0	0	0	0	0	0	0	0	0	0	0	0.000229727	0	0	0	0	0	0	0	0
0	0	0	0	0	0	0	0	0	0	0	0	0	0	0	1	0	0	0	0	0	0	0	0	0	0	0	0	0	0	0	0	0	0	0	0	0	0	0	0	0	0.00119474	0	0	0	0	0	0	0	0
0	0	0	1	0	0	0	0	0	0	0	0	0	0	0	1	0	0	0	2	0	0	2	0	0	1	0	0	0	0.000713267	0	0	0	0	0	0	0	0	0	0	0	0.000534188	0	0	0	0.00109409	0	0	0.00021966	0
0	0	0	0	0	0	5	0	0	0	0	0	0	0	2	1	0	1	16	8	2	0	0	0	2	0	0	0	0	0	0	0	0.000530335	0	0	0	0	0	0	0	0.0178571	0.00714286	0	7.57E-05	0.000239866	0.0677966	0.00534759	0	0	0
0	0	0	0	0	0	29	0	0	0	0	0	0	0	0	0	0	12	45	0	0	0	0	0	0	0	0	0	0	0	0	0	0.00127951	0	0	0	0	0	0	0	0	0	0	0.000539156	0.00038845	0	0	0	0	0
0	0	0	1	0	0	0	0	0	0	3	0	0	0	0	1	0	0	7	0	0	0	0	0	0	3	0	0	0	0.00390625	0	0	0	0	0	0	0.00955414	0	0	0	0	0.00343643	0	0	0.000644924	0	0	0	0	0
0	0	0	0	0	0	5	0	6	0	0	0	0	0	0	0	0	18	9	0	0	0	0	0	0	0	0	0	0	0	0	0	9.67E-05	0	0.00236593	0	0	0	0	0	0	0	0	0.000407037	0.000274323	0	0	0	0	0
0	0	0	0	0	0	0	0	0	0	2	0	0	0	0	0	0	0	111	0	0	0	0	0	0	2	0	0	0	0	0	0	0	0	0	0	0.000507485	0	0	0	0	0	0	0	0.00068158	0	0	0	0	0
0	0	0	0	0	0	0	0	0	0	0	0	0	0	0	0	0	0	0	0	0	0	0	0	0	0	0	0	0	0	0	0	0	0	0	0	0	0	0	0	0	0	0	0	0	0	0	0	0	0
0	9	9	0	0	0	13	0	0	0	0	99	0	0	90	1	18	3	159	0	135	0	0	0	90	0	108	0.00269623	0.00269623	0	0	0	0.00104267	0	0	0	0	0.00268351	0	0	0.0251678	0.0114943	0.00117925	0.000680735	0.0002201	0	0.0112556	0	0	0
0	0	0	1	0	0	0	0	0	0	13	0	0	0	0	1	0	0	53	0	0	0	0	0	0	13	0	0	0	0.00819672	0	0	0	0	0	0	0.00856955	0	0	0	0	0.0114943	0	0	7.34E-05	0	0	0	0	0
0	0	0	0	0	0	0	0	0	0	0	0	0	0	0	0	0	1	0	0	0	0	0	0	0	0	0	0	0	0	0	0	0	0	0	0	0	0	0	0	0	0	0	0.000117495	0	0	0	0	0	0
0	0	0	0	0	0	0	0	0	0	0	0	0	0	0	0	0	0	226	0	0	0	0	0	0	0	0	0	0	0	0	0	0	0	0	0	0	0	0	0	0	0	0	0	0.000290776	0	0	0	0	0
0	0	1	0	0	1	28	0	2	0	0	0	0	3	6	7	0	58	78	10	6	1	8	12	6	19	3	0	0.0105263	0	0	0.037037	0.0022409	0	0.00151515	0	0	0	0	0.037037	0.0307692	0.0150215	0	0.00263027	0.0101761	0.0258398	0.0143885	0.00543478	0.00592154	0.0333333
0	0	0	0	0	0	0	0	0	0	0	0	0	0	0	1	0	0	0	0	0	0	0	0	0	0	0	0	0	0	0	0	0	0	0	0	0	0	0	0	0	0.0322581	0	0	0	0	0	0	0	0
0	0	0	0	0	0	0	0	0	0	0	0	0	0	0	0	0	0	0	0	0	0	0	0	0	0	0	0	0	0	0	0	0	0	0	0	0	0	0	0	0	0	0	0	0	0	0	0	0	0
0	0	0	0	0	0	0	0	0	0	0	0	0	0	0	0	0	0	3	0	0	0	0	0	0	0	0	0	0	0	0	0	0	0	0	0	0	0	0	0	0	0	0	0	0.000308071	0	0	0	0	0
0	0	0	0	0	0	0	0	0	0	0	0	0	0	0	0	0	0	0	0	0	0	0	0	0	0	0	0	0	0	0	0	0	0	0	0	0	0	0	0	0	0	0	0	0	0	0	0	0	0
0	0	0	0	0	0	0	0	0	0	0	0	0	0	0	0	0	0	0	0	0	0	0	0	0	0	0	0	0	0	0	0	0	0	0	0	0	0	0	0	0	0	0	0	0	0	0	0	0	0
0	0	0	0	0	0	0	0	0	0	0	0	0	0	0	1	0	0	9	0	212	0	0	0	0	0	0	0	0	0	0	0	0	0	0	0	0	0	0	0	0	0.0114943	0	0	1.25E-05	0	0.0176755	0	0	0
0	0	0	0	0	0	0	0	0	0	0	0	0	0	0	2	0	0	10	0	0	0	0	0	0	0	0	0	0	0	0	0	0	0	0	0	0	0	0	0	0	0.0142857	0	0	0.000149916	0	0	0	0	0
0	0	0	0	0	0	48	0	0	0	0	0	0	0	0	0	0	28	14	0	0	0	0	0	0	0	0	0	0	0	0	0	0.00509122	0	0	0	0	0	0	0	0	0	0	0.00212041	0.000209882	0	0	0	0	0
0	0	0	0	0	0	2	0	0	0	0	0	0	0	0	4	0	0	0	0	0	0	0	0	0	0	0	0	0	0	0	0	3.35E-05	0	0	0	0	0	0	0	0	0.00410678	0	0	0	0	0	0	0	0
0	1	1	0	0	0	38	0	1	0	0	7	0	0	8	0	8	44	49	0	9	0	0	0	8	0	12	0.00156986	0.00156986	0	0	0	0.00133184	0	0.00156986	0	0	0.00213415	0	0	0.00881057	0	0.002072	0.00247929	0.000176442	0	0.00401786	0	0	0
0	0	0	0	0	0	26	0	0	0	0	0	0	0	0	0	0	23	0	0	0	0	0	0	0	0	0	0	0	0	0	0	0.00157119	0	0	0	0	0	0	0	0	0	0	0.0012736	0	0	0	0	0	0
0	9	9	0	0	0	21	0	0	0	0	100	0	0	0	0	27	10	1707	0	36	0	0	0	0	0	108	0.00269623	0.00269623	0	0	0	0.00168431	0	0	0	0	0.00271061	0	0	0	0	0.00176887	0.00226912	0.00236296	0	0.0030015	0	0	0
0	0	0	0	0	0	0	0	0	0	0	0	0	0	0	0	0	0	16	0	0	0	0	0	0	0	0	0	0	0	0	0	0	0	0	0	0	0	0	0	0	0	0	0	5.76E-05	0	0	0	0	0
0	0	0	0	0	0	15	0	0	0	0	0	0	0	0	0	0	25	0	0	0	0	0	0	0	0	0	0	0	0	0	0	0.00143212	0	0	0	0	0	0	0	0	0	0	0.00282422	0	0	0	0	0	0
0	0	0	0	0	0	5	0	44	0	0	0	0	0	0	9	0	69	0	0	0	0	0	0	0	0	0	0	0	0	0	0	9.20E-05	0	0.003996	0	0	0	0	0	0	0.0058862	0	0.000560292	0	0	0	0	0	0
0	0	0	0	0	0	0	0	0	0	0	0	0	0	0	0	0	0	0	0	0	0	0	0	0	0	0	0	0	0	0	0	0	0	0	0	0	0	0	0	0	0	0	0	0	0	0	0	0	0
0	0	0	0	0	0	12	0	0	0	0	0	0	0	0	4	0	27	12	2	0	0	0	0	0	4	0	0	0	0	0	0	0.000599161	0	0	0	0	0	0	0	0	0.0108401	0	0.00130033	0.000498339	0.00823045	0	0	0	0
0	0	0	0	0	0	0	0	0	0	0	0	0	0	0	0	0	0	0	0	0	0	0	0	0	0	0	0	0	0	0	0	0	0	0	0	0	0	0	0	0	0	0	0	0	0	0	0	0	0
0	0	0	0	0	0	0	0	0	0	0	0	0	0	0	0	0	0	3	0	0	0	0	0	0	0	0	0	0	0	0	0	0	0	0	0	0	0	0	0	0	0	0	0	0.000308071	0	0	0	0	0
0	0	0	0	0	0	0	0	0	0	0	0	0	0	0	0	0	0	2	0	0	0	0	0	0	0	0	0	0	0	0	0	0	0	0	0	0	0	0	0	0	0	0	0	9.02E-05	0	0	0	0	0
0	0	0	0	0	0	0	0	0	0	0	0	0	0	0	1	0	0	0	0	0	0	0	0	0	0	0	0	0	0	0	0	0	0	0	0	0	0	0	0	0	0.00133511	0	0	0	0	0	0	0	0
0	0	0	0	0	0	2	0	0	0	0	0	0	0	0	0	0	0	0	0	0	0	0	0	0	0	0	0	0	0	0	0	0.000924642	0	0	0	0	0	0	0	0	0	0	0	0	0	0	0	0	0
0	0	0	0	0	0	0	0	0	0	0	0	0	0	0	0	0	0	0	0	0	0	0	0	0	0	0	0	0	0	0	0	0	0	0	0	0	0	0	0	0	0	0	0	0	0	0	0	0	0
0	0	0	0	0	0	0	0	0	0	0	0	0	0	0	0	0	0	0	0	0	0	0	0	0	0	0	0	0	0	0	0	0	0	0	0	0	0	0	0	0	0	0	0	0	0	0	0	0	0
0	0	0	0	0	0	0	0	0	0	0	0	0	0	0	2	0	0	0	0	0	0	0	0	0	0	0	0	0	0	0	0	0	0	0	0	0	0	0	0	0	0.0125786	0	0	0	0	0	0	0	0
0	0	0	0	0	0	0	0	0	0	1	0	0	0	0	0	0	0	94	0	0	0	0	0	0	1	0	0	0	0	0	0	0	0	0	0	0.000213904	0	0	0	0	0	0	0	0.0003499	0	0	0	0	0
0	0	0	0	0	0	3	0	0	0	0	0	0	0	0	0	0	13	0	0	0	0	0	0	0	0	0	0	0	0	0	0	0.000192579	0	0	0	0	0	0	0	0	0	0	0.00151392	0	0	0	0	0	0
0	0	0	0	0	0	16	0	0	0	0	0	0	0	0	1	0	5	32	0	0	0	3	0	0	0	0	0	0	0	0	0	0.00399202	0	0	0	0	0	0	0	0	0.05	0	0.00311139	0.00469484	0	0	0	0.00582524	0
0	0	0	0	0	0	3	0	0	0	0	0	0	0	0	0	0	9	0	0	0	0	0	0	0	0	0	0	0	0	0	0	9.85E-05	0	0	0	0	0	0	0	0	0	0	0.000228635	0	0	0	0	0	0
0	0	0	0	0	0	0	0	0	0	0	0	0	0	0	0	0	0	0	0	0	0	0	0	0	0	0	0	0	0	0	0	0	0	0	0	0	0	0	0	0	0	0	0	0	0	0	0	0	0
0	0	0	0	0	0	26	0	0	0	0	0	0	0	0	1	0	6	1	0	0	0	0	0	0	0	0	0	0	0	0	0	0.00123586	0	0	0	0	0	0	0	0	0.0114943	0	0.0010281	9.77E-05	0	0	0	0	0
0	0	0	2	0	0	14	0	0	0	28	0	0	0	0	0	1	13	274	0	0	0	9	0	0	28	0	0	0	0.00584795	0	0	0.000520195	0	0	0	0.00418974	0	0	0	0	0	0.000750188	0.000619756	0.00286893	0	0	0	0.00252384	0
0	0	0	0	0	0	0	0	0	0	0	0	0	0	0	2	0	0	0	0	0	0	0	0	0	0	0	0	0	0	0	0	0	0	0	0	0	0	0	0	0	0.0263158	0	0	0	0	0	0	0	0
0	0	0	0	0	0	0	0	0	0	0	0	0	0	16	1	0	1	2	10	16	0	0	0	16	0	0	0	0	0	0	0	0	0	0	0	0	0	0	0	0.0414508	0.0227273	0	0.000295159	0.000135263	0.0689655	0.0285714	0	0	0
0	0	0	0	0	0	0	0	0	0	0	0	0	0	0	1	0	0	0	0	0	0	0	0	0	0	0	0	0	0	0	0	0	0	0	0	0	0	0	0	0	0.000555247	0	0	0	0	0	0	0	0
0	0	0	0	0	0	0	0	0	0	0	0	0	0	0	0	0	0	0	0	0	0	0	0	0	0	0	0	0	0	0	0	0	0	0	0	0	0	0	0	0	0	0	0	0	0	0	0	0	0
0	0	0	0	0	0	0	0	0	0	0	0	0	0	0	1	0	0	61	0	8	0	0	0	0	0	0	0	0	0	0	0	0	0	0	0	0	0	0	0	0	0.00429185	0	0	7.85E-05	0	0.00104822	0	0	0
0	0	0	0	0	0	0	0	0	0	0	0	0	0	0	6	0	0	0	0	0	0	0	0	0	0	0	0	0	0	0	0	0	0	0	0	0	0	0	0	0	0.00540054	0	0	0	0	0	0	0	0
0	0	0	0	0	0	3	0	0	0	0	0	0	0	0	0	0	0	0	0	0	0	0	0	0	0	0	0	0	0	0	0	0.00206044	0	0	0	0	0	0	0	0	0	0	0	0	0	0	0	0	0
0	0	0	0	0	0	0	0	0	0	0	0	0	0	0	0	0	0	0	0	0	0	0	0	0	0	0	0	0	0	0	0	0	0	0	0	0	0	0	0	0	0	0	0	0	0	0	0	0	0
0	0	0	0	0	0	0	0	0	0	0	0	0	0	0	0	0	0	0	0	0	0	0	0	0	0	0	0	0	0	0	0	0	0	0	0	0	0	0	0	0	0	0	0	0	0	0	0	0	0
0	0	0	0	0	0	3	0	0	0	0	0	0	0	2	0	0	3	8	1	2	0	0	0	2	0	0	0	0	0	0	0	0.000563169	0	0	0	0	0	0	0	0.00806452	0	0	0.00133869	7.91E-05	0.0196078	0.00216216	0	0	0
0	0	0	2	0	0	60	0	0	0	2	0	0	0	0	0	0	52	0	10	0	0	59	0	0	2	0	0	0	0.013245	0	0	0.0035982	0	0	0	0.013245	0	0	0	0	0	0	0.00237075	0	0.0288184	0	0	0.0320827	0
0	0	0	0	0	0	0	0	0	0	0	0	0	0	0	0	0	0	0	0	0	0	0	0	0	0	0	0	0	0	0	0	0	0	0	0	0	0	0	0	0	0	0	0	0	0	0	0	0	0
0	0	0	0	0	0	0	0	0	0	0	0	0	0	0	0	0	64	0	0	0	0	0	0	0	0	0	0	0	0	0	0	0	0	0	0	0	0	0	0	0	0	0	0.00189282	0	0	0	0	0	0
0	0	0	0	0	0	0	0	0	0	0	0	0	0	0	0	0	0	0	0	0	0	0	0	0	0	0	0	0	0	0	0	0	0	0	0	0	0	0	0	0	0	0	0	0	0	0	0	0	0
0	0	0	1	0	0	13	0	0	0	4	0	0	0	0	1	0	15	115	2	0	0	2	0	0	4	0	0	0	0.0027027	0	0	0.000327613	0	0	0	0.001321	0	0	0	0	0.00295858	0	0.00051226	0.00146969	0.0038835	0	0	0.00059988	0
0	0	0	0	0	0	0	0	0	0	0	0	0	0	16	0	2	0	2	0	16	0	0	0	16	0	0	0	0	0	0	0	0	0	0	0	0	0	0	0	0.0425532	0	0.000922509	0	1.01E-05	0	0.0146789	0	0	0
0	0	0	0	0	2	0	0	0	0	0	0	0	4	0	1	0	0	0	0	0	2	0	28	0	0	0	0	0	0	0	0.105263	0	0	0	0	0	0	0	0.0952381	0	0.00714286	0	0	0	0	0	0.111111	0	0.105263
0	0	0	0	0	0	0	0	0	0	0	0	0	0	0	0	0	0	0	0	0	0	0	0	0	0	0	0	0	0	0	0	0	0	0	0	0	0	0	0	0	0	0	0	0	0	0	0	0	0
0	0	0	0	0	0	0	0	0	0	0	0	0	0	0	0	0	0	14	0	0	0	0	0	0	3	0	0	0	0	0	0	0	0	0	0	0	0	0	0	0	0	0	0	0.000414508	0	0	0	0	0
0	0	0	0	0	0	21	0	0	0	0	0	0	0	0	0	0	4	0	0	0	0	0	0	0	0	0	0	0	0	0	0	0.00219024	0	0	0	0	0	0	0	0	0	0	0.000939188	0	0	0	0	0	0
0	2	2	0	0	0	69	0	2	0	0	14	0	0	0	0	0	57	24	0	16	0	0	0	0	0	25	0.00304414	0.00304414	0	0	0	0.00254716	0	0.00304414	0	0	0.00366876	0	0	0	0	0	0.00232558	0.000111426	0	0.00886918	0	0	0
0	0	0	0	0	0	0	0	0	0	0	0	0	0	0	0	0	0	780	0	0	0	0	0	0	0	0	0	0	0	0	0	0	0	0	0	0	0	0	0	0	0	0	0	0.00171663	0	0	0	0	0
0	0	0	0	0	0	0	0	0	0	0	0	0	0	0	0	0	0	46	0	0	0	0	0	0	0	0	0	0	0	0	0	0	0	0	0	0	0	0	0	0	0	0	0	0.00163538	0	0	0	0	0
0	0	0	0	0	0	0	0	0	0	0	0	0	0	0	0	0	0	0	0	0	0	0	0	0	0	0	0	0	0	0	0	0	0	0	0	0	0	0	0	0	0	0	0	0	0	0	0	0	0
0	0	0	0	0	0	1	0	6	0	0	0	0	0	0	0	0	6	3	0	0	0	0	0	0	0	0	0	0	0	0	0	0.000104767	0	0.0013369	0	0	0	0	0	0	0	0	0.000595002	0.000265604	0	0	0	0	0
0	0	0	0	0	0	7	0	0	0	0	0	0	0	0	0	0	3	0	1	0	0	2	0	0	0	0	0	0	0	0	0	0.000274144	0	0	0	0	0	0	0	0	0	0	5.21E-05	0	0.00171821	0	0	0.0010395	0
0	0	0	0	0	0	0	0	0	0	0	0	0	0	4	8	0	0	8	4	4	0	0	0	4	0	0	0	0	0	0	0	0	0	0	0	0	0	0	0	0.0166667	0.00286841	0	0	0.000407914	0.00126263	0.00754717	0	0	0
0	0	0	0	0	0	51	0	0	0	0	0	0	0	0	0	0	25	0	0	0	0	0	0	0	0	0	0	0	0	0	0	0.00361548	0	0	0	0	0	0	0	0	0	0	0.00237552	0	0	0	0	0	0
0	0	0	1	0	0	0	0	0	0	2	0	0	0	0	1	0	0	23	4	0	0	4	0	0	2	0	0	0	0.0010352	0	0	0	0	0	0	0.000808407	0	0	0	0	0.000862069	0	0	0.000646031	0.00361011	0	0	0.000465604	0
0	0	0	0	0	0	0	0	0	0	0	0	0	0	0	1	0	0	0	0	0	0	0	0	0	0	0	0	0	0	0	0	0	0	0	0	0	0	0	0	0	0.000834725	0	0	0	0	0	0	0	0
0	0	0	1	0	0	0	0	0	0	1	0	0	0	0	1	0	0	0	0	0	0	0	0	0	1	0	0	0	0.00259067	0	0	0	0	0	0	0.00526316	0	0	0	0	0.00199601	0	0	0	0	0	0	0	0
0	0	0	0	0	0	0	0	0	0	0	0	0	0	0	1	0	0	8	0	0	0	0	0	0	0	0	0	0	0	0	0	0	0	0	0	0	0	0	0	0	0.00546448	0	0	0.000222315	0	0	0	0	0
0	0	0	0	0	0	31	0	5	0	0	0	0	0	0	0	0	29	0	0	0	0	0	0	0	1	0	0	0	0	0	0	0.00133863	0	0.000856898	0	0	0	0	0	0	0	0	0.000985992	0	0	0	0	0	0
0	0	0	0	0	0	0	0	0	0	0	0	0	0	0	0	0	6	0	0	0	0	0	0	0	0	0	0	0	0	0	0	0	0	0	0	0	0	0	0	0	0	0	0.000252143	0	0	0	0	0	0
0	0	0	0	0	0	7	0	0	0	0	0	0	0	0	0	0	8	0	0	0	0	0	0	0	0	0	0	0	0	0	0	0.000281407	0	0	0	0	0	0	0	0	0	0	0.000400601	0	0	0	0	0	0
0	0	0	0	0	0	8	0	0	0	0	0	0	0	0	0	0	4	0	0	2	0	0	0	0	0	0	0	0	0	0	0	0.000452822	0	0	0	0	0	0	0	0	0	0	0.00107933	0	0	0.00531915	0	0	0
0	0	0	1	0	0	62	0	0	0	1	0	0	0	0	0	0	16	0	3	0	0	33	0	0	1	0	0	0	0.0105263	0	0	0.00422458	0	0	0	0.0105263	0	0	0	0	0	0	0.00270453	0	0.0147783	0	0	0.0219415	0
0	0	0	0	0	0	0	0	0	0	0	0	0	0	0	0	0	0	0	0	0	0	0	0	0	0	0	0	0	0	0	0	0	0	0	0	0	0	0	0	0	0	0	0	0	0	0	0	0	0
0	0	0	0	0	0	153	0	6	0	0	0	0	0	0	3	0	71	0	22	0	1	7	0	0	0	0	0	0	0	0	0	0.0040187	0	0.000624805	0	0	0	0	0	0	0.00731707	0	0.00216701	0	0.0332829	0	0.00167504	0.00165524	0
0	0	0	0	0	0	24	0	0	0	0	0	0	0	0	0	0	6	0	0	0	0	0	0	0	0	0	0	0	0	0	0	0.000921694	0	0	0	0	0	0	0	0	0	0	0.000377572	0	0	0	0	0	0
0	0	0	0	0	0	0	0	0	0	0	0	0	0	0	0	0	0	0	0	0	0	0	0	0	0	0	0	0	0	0	0	0	0	0	0	0	0	0	0	0	0	0	0	0	0	0	0	0	0
0	0	0	0	0	0	0	0	0	0	0	0	0	0	0	1	0	0	10	0	0	0	0	0	0	1	0	0	0	0	0	0	0	0	0	0	0	0	0	0	0	0.000172058	0	0	0.000229727	0	0	0	0	0
0	0	0	0	0	0	0	0	0	0	0	0	0	0	0	0	0	0	11	0	0	0	0	0	0	0	0	0	0	0	0	0	0	0	0	0	0	0	0	0	0	0	0	0	0.000248486	0	0	0	0	0
0	0	0	0	0	0	1	0	0	0	0	0	0	0	0	0	0	0	0	0	0	0	0	0	0	0	0	0	0	0	0	0	0.000104297	0	0	0	0	0	0	0	0	0	0	0	0	0	0	0	0	0
0	0	0	0	0	0	0	0	0	0	0	0	0	0	0	0	0	0	0	0	0	0	0	0	0	0	0	0	0	0	0	0	0	0	0	0	0	0	0	0	0	0	0	0	0	0	0	0	0	0
0	0	0	0	0	0	1	0	0	0	0	0	0	0	0	0	0	1	0	0	0	0	0	0	0	0	0	0	0	0	0	0	4.75E-05	0	0	0	0	0	0	0	0	0	0	2.96E-05	0	0	0	0	0	0
0	0	0	6	0	0	255	0	0	0	14	0	0	0	12	16	22	173	907	48	45	0	89	0	12	24	0	0	0	0.00567644	0	0	0.00238742	0	0	0	0.00671785	0	0	0	0.0132159	0.0133556	0.00569801	0.00175799	0.00326597	0.0271801	0.0200893	0	0.00837489	0
0	0	0	0	0	0	0	0	0	0	0	0	0	0	0	0	0	0	0	0	0	0	0	0	0	0	0	0	0	0	0	0	0	0	0	0	0	0	0	0	0	0	0	0	0	0	0	0	0	0
0	0	0	0	0	0	13	0	2	0	0	0	0	0	0	0	0	8	0	1	0	0	1	0	0	0	0	0	0	0	0	0	0.00121122	0	0.000589797	0	0	0	0	0	0	0	0	0.000890175	0	0.00543478	0	0	0.000664894	0
0	0	0	0	0	0	0	0	0	0	0	0	0	0	0	0	0	0	0	0	0	0	0	0	0	0	0	0	0	0	0	0	0	0	0	0	0	0	0	0	0	0	0	0	0	0	0	0	0	0
0	0	0	0	0	0	9	0	0	0	0	0	0	0	0	0	0	9	0	0	0	0	0	0	0	0	0	0	0	0	0	0	0.00140471	0	0	0	0	0	0	0	0	0	0	0.000938673	0	0	0	0	0	0
0	0	0	0	0	0	15	0	0	0	0	0	0	0	0	2	0	18	29	0	0	0	0	0	0	4	0	0	0	0	0	0	0.000117385	0	0	0	0	0	0	0	0	0.000861326	0	8.37E-05	0.00040213	0	0	0	0	0
0	0	0	0	0	0	0	0	0	0	0	0	0	0	0	0	0	0	0	0	0	0	0	0	0	0	0	0	0	0	0	0	0	0	0	0	0	0	0	0	0	0	0	0	0	0	0	0	0	0
0	0	0	0	0	0	0	0	0	0	0	0	0	0	0	0	0	0	0	0	0	0	0	0	0	0	0	0	0	0	0	0	0	0	0	0	0	0	0	0	0	0	0	0	0	0	0	0	0	0
0	0	0	0	0	0	0	0	0	0	0	0	0	0	0	0	0	0	70	0	0	0	0	0	0	0	0	0	0	0	0	0	0	0	0	0	0	0	0	0	0	0	0	0	0.000154056	0	0	0	0	0
0	0	0	0	0	0	0	0	0	0	0	0	0	0	0	0	0	0	0	0	0	0	0	0	0	0	0	0	0	0	0	0	0	0	0	0	0	0	0	0	0	0	0	0	0	0	0	0	0	0
0	0	0	0	0	0	0	0	0	0	0	0	0	0	0	0	0	0	0	0	0	0	0	0	0	0	0	0	0	0	0	0	0	0	0	0	0	0	0	0	0	0	0	0	0	0	0	0	0	0
0	0	0	1	0	0	389	0	7	0	0	0	0	0	0	8	0	407	4	8	0	0	1	0	0	0	0	0	0	0.000411015	0	0	0.0020549	0	0.000864411	0	0	0	0	0	0	0.00286841	0	0.00189716	0.000203957	0.00252525	0	0	4.91E-05	0
0	0	0	0	0	0	0	0	0	0	0	0	0	0	0	0	0	0	2	0	2	0	0	0	0	0	0	0	0	0	0	0	0	0	0	0	0	0	0	0	0	0	0	0	5.62E-05	0	0.00985222	0	0	0
0	0	0	1	0	0	239	0	3	0	4	12	0	0	0	1	0	226	51	5	0	0	5	0	0	4	4	0	0	0.000265887	0	0	0.00093938	0	0.000245922	0	0.000348008	0.000638434	0	0	0	0.000220799	0	0.000767859	0.000147311	0.000996612	0	0	0.000174526	0
0	0	0	0	0	0	0	0	1	0	0	0	0	0	0	0	4	0	1076	0	8	0	0	0	0	0	3	0	0	0	0	0	0	0	0.00314465	0	0	0	0	0	0	0	0.00322061	0	0.00961934	0	0.00888889	0	0	0
0	0	0	0	0	0	0	0	0	0	0	0	0	0	0	0	0	0	0	0	0	0	0	0	0	0	0	0	0	0	0	0	0	0	0	0	0	0	0	0	0	0	0	0	0	0	0	0	0	0
0	0	0	0	0	0	21	0	0	0	0	0	0	0	0	0	1	35	195	0	9	0	0	0	0	0	0	0	0	0	0	0	0.00222741	0	0	0	0	0	0	0	0	0	0.00154799	0.00265051	0.00292336	0	0.0240642	0	0	0
0	0	0	0	0	0	13	0	0	0	0	0	0	0	0	0	0	20	0	0	0	0	0	0	0	0	0	0	0	0	0	0	0.000688122	0	0	0	0	0	0	0	0	0	0	0.000928117	0	0	0	0	0	0
0	0	0	0	0	0	28	0	0	0	0	0	0	0	0	0	0	37	0	0	0	0	0	0	0	0	0	0	0	0	0	0	0.00116091	0	0	0	0	0	0	0	0	0	0	0.000722572	0	0	0	0	0	0
0	0	0	0	0	0	0	0	0	0	0	0	0	0	0	0	0	0	0	0	0	0	0	0	0	0	0	0	0	0	0	0	0	0	0	0	0	0	0	0	0	0	0	0	0	0	0	0	0	0
0	0	0	0	0	0	0	0	0	0	0	0	0	0	0	0	0	0	0	0	0	0	0	0	0	0	0	0	0	0	0	0	0	0	0	0	0	0	0	0	0	0	0	0	0	0	0	0	0	0
0	0	0	0	0	0	0	0	0	0	0	0	0	0	0	0	0	0	2	0	0	0	0	0	0	0	0	0	0	0	0	0	0	0	0	0	0	0	0	0	0	0	0	0	0.000880282	0	0	0	0	0
0	0	0	0	0	0	0	0	0	0	0	0	0	0	0	0	0	0	0	0	0	0	0	0	0	0	0	0	0	0	0	0	0	0	0	0	0	0	0	0	0	0	0	0	0	0	0	0	0	0
0	0	0	1	0	0	0	0	0	0	1	0	0	0	0	1	0	0	0	2	0	0	2	0	0	1	0	0	0	0.00120192	0	0	0	0	0	0	0.00120192	0	0	0	0	0.00102881	0	0	0	0.00163399	0	0	0.000298151	0
0	0	0	0	0	0	9	0	16	0	0	0	0	0	0	0	0	76	0	0	0	0	0	0	0	1	0	0	0	0	0	0	0.000120184	0	0.00445063	0	0	0	0	0	0	0	0	0.00103508	0	0	0	0	0	0
0	0	0	0	0	0	0	0	0	0	0	0	0	0	0	0	0	0	17	0	0	0	0	0	0	0	0	0	0	0	0	0	0	0	0	0	0	0	0	0	0	0	0	0	0.00060438	0	0	0	0	0
0	0	0	0	0	0	0	0	0	0	0	0	0	0	0	0	0	0	3	0	0	0	0	0	0	0	0	0	0	0	0	0	0	0	0	0	0	0	0	0	0	0	0	0	0.000126204	0	0	0	0	0
0	0	0	0	0	0	122	0	1	0	0	0	0	0	0	0	0	100	87	0	0	0	0	0	0	0	0	0	0	0	0	0	0.00235899	0	0.000394322	0	0	0	0	0	0	0	0	0.00226132	0.00265179	0	0	0	0	0
0	0	0	0	0	0	1	0	0	0	0	0	0	0	0	0	0	16	0	0	0	0	0	0	0	0	0	0	0	0	0	0	1.91E-05	0	0	0	0	0	0	0	0	0	0	0.000520901	0	0	0	0	0	0
0	0	0	0	0	0	0	0	0	0	0	0	0	0	0	10	0	0	3	1	0	0	0	0	0	0	0	0	0	0	0	0	0	0	0	0	0	0	0	0	0	0.00231321	0	0	6.83E-05	0.0001998	0	0	0	0
0	0	0	2	0	0	111	0	0	0	42	4	0	0	0	4	2	80	755	12	6	0	23	4	0	42	2	0	0	0.00584795	0	0	0.0041244	0	0	0	0.0062846	0.0015361	0	0	0	0.0130719	0.00150038	0.00381388	0.00790526	0.020202	0.00632911	0	0.0064498	0.142857
0	0	0	0	0	0	0	0	0	0	0	0	0	0	0	0	12	1	2881	0	24	0	0	0	0	0	0	0	0	0	0	0	0	0	0	0	0	0	0	0	0	0	0.00135181	0.000330251	0.00634052	0	0.00465748	0	0	0
0	0	0	1	0	0	120	0	0	0	5	0	0	0	15	4	5	42	316	18	16	0	6	0	15	5	1	0	0	0.00396825	0	0	0.0042058	0	0	0	0.00239923	0	0	0	0.0165198	0.0182648	0.001295	0.0023666	0.00113787	0.0399113	0.00714286	0	0.00211268	0
0	0	0	0	0	0	0	0	0	0	0	0	0	0	0	0	0	0	0	0	0	0	0	0	0	0	0	0	0	0	0	0	0	0	0	0	0	0	0	0	0	0	0	0	0	0	0	0	0	0
0	0	0	8	0	0	127	0	0	0	8	0	0	0	0	10	0	158	0	17	0	0	123	0	0	8	0	0	0	0.0141593	0	0	0.00256085	0	0	0	0.0141593	0	0	0	0	0.017331	0	0.00349929	0	0.0232558	0	0	0.0251277	0
0	0	0	2	0	0	0	0	0	0	2	0	0	0	0	6	0	0	0	0	0	0	0	0	0	2	0	0	0	0.00763359	0	0	0	0	0	0	0.00689655	0	0	0	0	0.0173913	0	0	0	0	0	0	0	0
0	0	0	0	0	0	0	0	0	0	0	0	0	0	0	0	0	0	429	0	0	0	0	0	0	0	0	0	0	0	0	0	0	0	0	0	0	0	0	0	0	0	0	0	0.000593855	0	0	0	0	0
0	0	0	1	0	0	0	0	0	0	3	0	0	0	0	3	0	0	183	3	0	0	1	0	0	3	0	0	0	0.00200401	0	0	0	0	0	0	0.00200401	0	0	0	0	0.0048	0	0	0.000923706	0.0030303	0	0	0.000178699	0
0	0	0	0	0	0	0	0	0	0	0	0	0	0	0	11	0	0	0	0	10	0	0	0	0	0	0	0	0	0	0	0	0	0	0	0	0	0	0	0	0	0.00549176	0	0	0	0	0.00293513	0	0	0
0	0	0	0	0	0	0	0	0	0	0	0	0	0	0	0	0	28	0	0	0	0	0	0	0	0	0	0	0	0	0	0	0	0	0	0	0	0	0	0	0	0	0	0.00141772	0	0	0	0	0	0
0	0	0	0	0	0	0	0	0	0	0	0	0	0	0	0	0	0	18	0	0	0	0	0	0	0	0	0	0	0	0	0	0	0	0	0	0	0	0	0	0	0	0	0	0.000255334	0	0	0	0	0
0	0	0	0	0	0	0	0	0	0	0	0	0	0	0	0	0	0	3	0	0	0	0	0	0	0	0	0	0	0	0	0	0	0	0	0	0	0	0	0	0	0	0	0	0.00014518	0	0	0	0	0
0	0	0	1	0	0	263	0	14	0	0	0	0	0	0	1	0	276	0	5	0	0	5	0	0	1	0	0	0	0.000277316	0	0	0.00102882	0	0.000757494	0	0	0	0	0	0	0.000219202	0	0.000951481	0	0.00104624	0	0	0.000161561	0
0	0	0	1	0	0	7	0	0	0	3	0	0	0	0	6	0	14	9	10	0	0	2	0	0	3	0	0	0	0.00775194	0	0	0.00112903	0	0	0	0.00775194	0	0	0	0	0.0267857	0	0.000947675	0.00043554	0.0409836	0	0	0.0026455	0
0	0	0	0	0	2	0	1	0	0	0	0	1	1	0	2	0	0	0	1	0	4	0	0	0	0	0	0	0	0	0	0.25	0	0.333333	0	0	0	0	0.25	0.2	0	0.017094	0	0	0	0.00534759	0	0.333333	0	0
0	0	0	1	0	1	14	0	0	0	6	0	0	0	0	64	0	2	15	16	5	3	3	2	0	9	0	0	0	0.000193723	0	0.0027027	3.70E-05	0	0	0	0.00916031	0	0	0	0	0.0110117	0	5.17E-06	0.00034459	0.00231783	0.0263158	0.00084317	7.10E-05	0.00694444
0	0	0	0	0	0	0	0	0	0	0	0	0	0	0	0	0	0	1	0	0	0	0	0	0	0	0	0	0	0	0	0	0	0	0	0	0	0	0	0	0	0	0	0	0.00044964	0	0	0	0	0
0	2	2	0	0	0	63	0	3	0	0	2	0	0	4	0	2	214	36	0	8	0	2	0	4	0	12	0.0105263	0.00701754	0	0	0	0.000332798	0	0.000370462	0	0	0.0105263	0	0	0.0166667	0	0.00258398	0.000997525	0.00183561	0	0.0150943	0	9.82E-05	0
0	0	0	0	0	0	0	0	0	0	0	0	0	0	0	0	0	0	0	0	0	0	0	0	0	0	0	0	0	0	0	0	0	0	0	0	0	0	0	0	0	0	0	0	0	0	0	0	0	0
0	0	0	0	0	0	0	0	0	0	0	0	0	0	0	0	0	1	0	0	0	0	0	0	0	0	0	0	0	0	0	0	0	0	0	0	0	0	0	0	0	0	0	0.000909918	0	0	0	0	0	0
0	0	0	0	0	0	6	0	0	0	0	0	0	0	0	0	0	0	10	0	2	0	0	0	0	0	0	0	0	0	0	0	0.000636402	0	0	0	0	0	0	0	0	0	0	0	0.000149916	0	0.00534759	0	0	0
0	0	0	3	0	0	0	0	0	0	14	0	0	0	0	15	0	0	305	0	0	0	0	0	0	18	0	0	0	0.00079766	0	0	0	0	0	0	0.00121803	0	0	0	0	0.00331199	0	0	0.000880978	0	0	0	0	0
0	0	0	0	0	0	0	0	0	0	0	0	0	0	0	0	0	0	0	0	0	0	0	0	0	0	0	0	0	0	0	0	0	0	0	0	0	0	0	0	0	0	0	0	0	0	0	0	0	0
0	0	0	0	0	0	0	0	0	0	0	0	0	0	0	0	0	0	0	0	0	0	0	0	0	0	0	0	0	0	0	0	0	0	0	0	0	0	0	0	0	0	0	0	0	0	0	0	0	0
0	0	0	0	0	0	0	0	0	0	0	0	0	0	0	0	0	0	0	0	0	0	0	0	0	0	0	0	0	0	0	0	0	0	0	0	0	0	0	0	0	0	0	0	0	0	0	0	0	0
0	0	0	0	0	0	10	0	0	0	0	0	0	0	0	0	0	1	0	1	0	0	1	0	0	0	0	0	0	0	0	0	0.000579072	0	0	0	0	0	0	0	0	0	0	0.000101854	0	0.00414938	0	0	0.000856164	0
0	0	0	0	0	0	7	0	0	0	1	0	0	0	0	0	0	10	356	0	0	0	0	0	0	1	0	0	0	0	0	0	0.000228117	0	0	0	0.000166168	0	0	0	0	0	0	0.000616219	0.000458036	0	0	0	0	0
0	0	0	0	0	0	28	0	3	0	0	0	0	0	0	0	0	9	4	14	0	0	8	0	0	0	0	0	0	0	0	0	0.00212234	0	0.00184388	0	0	0	0	0	0	0	0	0.000736196	0.000877385	0.054902	0	0	0.00504096	0
0	0	1	3	0	0	502	0	0	0	0	0	0	0	0	16	0	812	0	78	0	0	53	0	0	1	0	0	0.015625	0.000824856	0	0	0.00228414	0	0	0	0	0	0	0	0	0.00174254	0	0.00175719	0	0.0220401	0	0	0.00266305	0
0	0	0	1	0	0	0	0	0	0	2	0	0	0	0	1	0	0	14	1	0	0	1	0	0	2	0	0	0	0.00689655	0	0	0	0	0	0	0.00301659	0	0	0	0	0.0153846	0	0	0.000205779	0.00970874	0	0	0.00112486	0
0	0	0	0	0	0	0	0	0	0	0	0	0	0	0	0	0	0	57	0	4	0	0	0	0	0	0	0	0	0	0	0	0	0	0	0	0	0	0	0	0	0	0	0	0.000320149	0	0.00316456	0	0	0
0	0	0	0	0	0	0	0	0	0	0	0	0	0	0	0	0	0	0	0	0	0	0	0	0	0	0	0	0	0	0	0	0	0	0	0	0	0	0	0	0	0	0	0	0	0	0	0	0	0
0	0	0	0	0	0	2	0	0	0	0	0	0	0	0	0	0	3	0	0	0	0	0	0	0	0	0	0	0	0	0	0	0.00141844	0	0	0	0	0	0	0	0	0	0	0.00194932	0	0	0	0	0	0
0	0	0	0	0	0	0	0	0	0	0	0	0	0	0	0	0	0	2	0	0	0	0	0	0	0	0	0	0	0	0	0	0	0	0	0	0	0	0	0	0	0	0	0	0.0001317	0	0	0	0	0
0	0	0	0	0	0	40	0	0	0	4	0	0	0	0	0	0	308	106	0	0	0	0	0	0	14	5	0	0	0	0	0	6.82E-05	0	0	0	0.00113928	0	0	0	0	0	0	0.00050365	0.000382184	0	0	0	0	0
0	0	0	0	0	0	0	0	0	0	8	0	0	0	0	0	0	0	241	0	0	0	0	0	0	8	0	0	0	0	0	0	0	0	0	0	0.0011655	0	0	0	0	0	0	0	0.00182083	0	0	0	0	0
0	0	0	0	0	0	0	0	0	0	0	0	0	0	0	2	0	0	0	0	0	0	0	0	0	0	0	0	0	0	0	0	0	0	0	0	0	0	0	0	0	0.000428816	0	0	0	0	0	0	0	0
0	0	0	0	0	0	0	0	0	0	0	0	0	0	0	0	0	0	0	0	0	0	0	0	0	0	0	0	0	0	0	0	0	0	0	0	0	0	0	0	0	0	0	0	0	0	0	0	0	0
0	0	0	0	0	0	0	0	0	0	0	0	0	0	0	0	0	0	0	0	0	0	0	0	0	0	0	0	0	0	0	0	0	0	0	0	0	0	0	0	0	0	0	0	0	0	0	0	0	0
0	0	0	0	0	0	0	0	0	0	0	0	0	0	0	0	0	2	12	0	0	0	0	0	0	0	0	0	0	0	0	0	0	0	0	0	0	0	0	0	0	0	0	0.000191939	0.000170222	0	0	0	0	0
0	0	0	0	0	0	119	0	0	0	0	0	0	0	0	0	0	183	0	0	0	0	0	0	0	0	0	0	0	0	0	0	0.00160722	0	0	0	0	0	0	0	0	0	0	0.00257667	0	0	0	0	0	0
0	0	0	0	0	0	0	0	0	0	0	0	0	0	0	0	0	0	7	0	1	0	0	0	0	0	0	0	0	0	0	0	0	0	0	0	0	0	0	0	0	0	0	0	6.14E-05	0	0.001287	0	0	0
0	0	0	0	0	0	0	0	0	0	0	0	0	0	0	1	0	0	0	0	0	0	0	0	0	0	0	0	0	0	0	0	0	0	0	0	0	0	0	0	0	0.000171792	0	0	0	0	0	0	0	0
0	0	0	0	0	0	17	0	0	0	0	0	0	0	0	0	0	3	4	0	0	0	0	0	0	0	0	0	0	0	0	0	0.000463923	0	0	0	0	0	0	0	0	0	0	6.68E-05	3.69E-05	0	0	0	0	0
0	0	0	0	0	0	0	0	0	0	0	0	0	0	0	0	0	0	34	0	0	0	0	0	0	0	0	0	0	0	0	0	0	0	0	0	0	0	0	0	0	0	0	0	0.000680572	0	0	0	0	0
0	0	0	0	0	0	0	0	0	0	0	0	0	0	0	0	0	0	0	0	2	0	0	0	0	0	0	0	0	0	0	0	0	0	0	0	0	0	0	0	0	0	0	0	0	0	0.000262054	0	0	0
0	0	0	1	0	0	0	0	0	0	0	0	0	0	0	1	0	0	18	1	18	0	1	0	0	1	0	0	0	0.000411015	0	0	0	0	0	0	0	0	0	0	0	0.000358551	0	0	0.000917805	0.000315657	0.0339623	0	4.91E-05	0
0	0	0	0	0	0	0	0	0	0	0	0	0	0	0	0	0	0	0	0	0	0	0	0	0	0	0	0	0	0	0	0	0	0	0	0	0	0	0	0	0	0	0	0	0	0	0	0	0	0
0	0	0	0	0	0	72	0	0	0	0	0	0	0	0	1	0	47	0	0	0	0	0	0	0	0	0	0	0	0	0	0	0.00186321	0	0	0	0	0	0	0	0	0.00236967	0	0.00140449	0	0	0	0	0	0
0	0	0	0	0	0	29	0	3	0	0	0	0	0	0	0	0	51	14	0	0	0	1	0	0	0	0	0	0	0	0	0	0.00191786	0	0.00119237	0	0	0	0	0	0	0	0	0.00199063	0.000531027	0	0	0	0.000745712	0
0	0	0	0	0	0	0	0	0	0	0	0	0	0	0	0	0	0	9	0	0	0	0	0	0	0	0	0	0	0	0	0	0	0	0	0	0	0	0	0	0	0	0	0	1.25E-05	0	0	0	0	0
0	0	0	0	0	0	10	0	0	0	0	0	0	0	0	0	0	0	0	0	0	0	0	0	0	0	0	0	0	0	0	0	0.00222767	0	0	0	0	0	0	0	0	0	0	0	0	0	0	0	0	0
0	0	0	0	0	0	0	0	0	0	0	0	0	0	0	0	0	0	0	0	0	0	0	0	0	0	0	0	0	0	0	0	0	0	0	0	0	0	0	0	0	0	0	0	0	0	0	0	0	0
0	0	0	4	0	0	29	0	0	0	4	0	0	0	0	4	0	20	26	4	0	0	4	0	0	10	0	0	0	0.00116077	0	0	0.000122364	0	0	0	0.0021164	0	0	0	0	0.000925283	0	8.26E-05	0.000592363	0.000799201	0	0	0.000149315	0
0	0	0	0	0	0	0	0	2	0	0	0	0	0	0	0	0	7	0	0	0	0	0	0	0	0	4	0	0	0	0	0	0	0	0.00079968	0	0	0	0	0	0	0	0	0.00068306	0	0	0	0	0	0
0	1	1	2	0	1	183	0	12	0	6	7	0	2	5	41	5	286	188	16	36	5	16	1	5	6	11	0.00266667	0.00141443	0.00064288	0	0.00297619	0.00072744	0	0.000694927	0	0.00059964	0.000464037	0	0.0298507	0.0113379	0.0115819	0.00221239	0.00119533	0.000958563	0.00380138	0.0267857	0.00243427	0.000575043	0.00203252
0	0	0	0	0	0	1	0	0	0	0	0	0	0	0	0	0	0	0	0	0	0	0	0	0	0	0	0	0	0	0	0	0.000156887	0	0	0	0	0	0	0	0	0	0	0	0	0	0	0	0	0
0	0	0	0	0	0	0	0	0	0	0	0	0	0	0	0	0	0	0	0	0	0	0	0	0	0	0	0	0	0	0	0	0	0	0	0	0	0	0	0	0	0	0	0	0	0	0	0	0	0
0	0	0	0	0	0	0	0	0	0	0	0	0	0	0	1	0	0	2	0	2	0	0	0	0	0	0	0	0	0	0	0	0	0	0	0	0	0	0	0	0	0.00350877	0	0	2.84E-05	0	0.00636943	0	0	0
0	0	0	0	0	0	0	0	0	0	0	0	0	0	0	0	0	0	0	0	0	0	0	0	0	0	0	0	0	0	0	0	0	0	0	0	0	0	0	0	0	0	0	0	0	0	0	0	0	0
0	0	0	0	0	0	0	0	0	0	0	0	0	0	0	5	0	0	0	0	0	0	0	0	0	0	0	0	0	0	0	0	0	0	0	0	0	0	0	0	0	0.0055371	0	0	0	0	0	0	0	0
0	0	0	1	0	0	2	0	0	0	12	0	0	0	18	1	18	0	442	2	18	0	2	0	18	12	0	0	0	0.00819672	0	0	0.000160411	0	0	0	0.00791035	0	0	0	0.00503356	0.0114943	0.00117925	0	0.000611851	0.0240964	0.00150075	0	0.00213904	0
0	0	0	0	0	2	0	0	0	0	0	0	0	4	0	1	0	0	0	0	0	2	0	28	0	0	0	0	0	0	0	0.105263	0	0	0	0	0	0	0	0.0952381	0	0.00714286	0	0	0	0	0	0.111111	0	0.105263
0	0	0	0	0	0	8	0	0	0	0	0	0	0	0	0	0	7	0	0	0	0	0	0	0	0	0	0	0	0	0	0	0.000198265	0	0	0	0	0	0	0	0	0	0	0.000118777	0	0	0	0	0	0
0	0	0	0	0	0	0	0	0	0	0	0	0	0	0	5	0	0	0	0	0	0	0	0	0	0	0	0	0	0	0	0	0	0	0	0	0	0	0	0	0	0.0116279	0	0	0	0	0	0	0	0
0	0	0	1	0	0	0	0	0	0	0	0	0	0	0	1	0	0	39	0	0	0	0	0	0	3	0	0	0	0.000122534	0	0	0	0	0	0	0	0	0	0	0	8.57E-05	0	0	0.000231225	0	0	0	0	0
0	0	0	0	0	0	1	0	0	0	0	0	0	0	0	0	0	11	9	0	0	0	0	0	0	0	0	0	0	0	0	0	0.000121921	0	0	0	0	0	0	0	0	0	0	0.000672454	0.000274323	0	0	0	0	0
0	0	0	1	0	0	0	0	0	0	3	0	0	0	0	1	0	0	0	0	0	0	0	0	0	3	0	0	0	0.00229358	0	0	0	0	0	0	0.00534759	0	0	0	0	0.0013369	0	0	0	0	0	0	0	0
0	0	0	0	0	0	175	0	0	0	0	0	0	0	0	0	0	331	0	0	0	0	0	0	0	0	0	0	0	0	0	0	0.00114602	0	0	0	0	0	0	0	0	0	0	0.00102163	0	0	0	0	0	0
0	0	0	0	0	0	0	0	0	0	0	0	0	0	0	0	0	0	0	0	0	0	0	0	0	0	0	0	0	0	0	0	0	0	0	0	0	0	0	0	0	0	0	0	0	0	0	0	0	0
0	0	0	0	0	0	13	0	0	0	0	0	0	0	0	1	0	11	0	0	0	0	0	0	0	0	0	0	0	0	0	0	0.00120672	0	0	0	0	0	0	0	0	0.00555556	0	0.000872047	0	0	0	0	0	0
0	0	0	0	0	0	0	0	0	0	0	0	0	0	0	0	0	0	0	2	0	0	2	0	0	0	0	0	0	0	0	0	0	0	0	0	0	0	0	0	0	0	0	0	0	0.0019305	0	0	0.000288351	0
0	0	0	0	0	0	0	0	0	0	0	0	0	0	0	0	0	0	0	0	0	0	0	0	0	0	0	0	0	0	0	0	0	0	0	0	0	0	0	0	0	0	0	0	0	0	0	0	0	0
0	0	0	0	0	0	9	0	0	0	0	0	0	0	0	0	0	1	0	0	0	0	0	0	0	0	0	0	0	0	0	0	0.00278207	0	0	0	0	0	0	0	0	0	0	0.00526316	0	0	0	0	0	0
0	0	0	0	0	0	0	0	0	0	0	0	0	0	0	0	0	0	0	0	0	0	0	3	0	0	0	0	0	0	0	0	0	0	0	0	0	0	0	0	0	0	0	0	0	0	0	0	0	0.0833333
0	0	0	0	0	0	0	0	2	0	0	0	0	0	0	0	0	1	0	0	0	0	0	4	0	0	0	0	0	0	0	0	0	0	0.000915332	0	0	0	0	0	0	0	0	0.000117495	0	0	0	0	0	0.00160772
0	0	0	0	0	0	27	0	0	0	0	0	0	0	0	0	0	22	1	0	0	0	0	0	0	0	0	0	0	0	0	0	0.0018962	0	0	0	0	0	0	0	0	0	0	0.00116618	4.30E-05	0	0	0	0	0
0	0	0	0	0	0	0	0	0	0	0	0	0	0	0	0	0	0	0	0	0	0	0	0	0	0	0	0	0	0	0	0	0	0	0	0	0	0	0	0	0	0	0	0	0	0	0	0	0	0
0	0	0	0	0	0	0	0	0	0	0	0	0	0	0	0	0	0	0	0	0	0	0	0	0	0	0	0	0	0	0	0	0	0	0	0	0	0	0	0	0	0	0	0	0	0	0	0	0	0
0	8	8	1	0	0	29	0	0	0	10	56	0	0	16	2	8	436	140	2	32	0	1	0	16	10	96	0.00727934	0.00426439	0.000265887	0	0	0.000113983	0	0	0	0.000870019	0.00297936	0	0	0.00947306	0.000441599	0.00159713	0.00148136	0.000404384	0.000398645	0.00847458	0	3.49E-05	0
0	0	0	0	0	0	0	0	0	0	0	0	0	0	0	3	0	0	18	0	0	0	0	0	0	0	0	0	0	0	0	0	0	0	0	0	0	0	0	0	0	0.000802998	0	0	3.60E-05	0	0	0	0	0
0	0	0	0	0	0	0	0	0	0	0	0	0	0	0	1	0	0	2	0	0	0	0	0	0	0	0	0	0	0	0	0	0	0	0	0	0	0	0	0	0	0.000654022	0	0	1.78E-05	0	0	0	0	0
0	0	0	1	0	0	0	0	0	0	2	0	0	0	0	5	0	0	24	0	0	0	0	0	0	2	0	0	0	0.00540541	0	0	0	0	0	0	0.00540541	0	0	0	0	0.0206612	0	0	0.00103221	0	0	0	0	0
0	0	0	0	0	0	6	0	0	0	0	0	0	0	0	0	0	9	1	0	0	0	0	0	0	0	0	0	0	0	0	0	0.000324184	0	0	0	0	0	0	0	0	0	0	0.00064194	0.000158529	0	0	0	0	0
0	1	1	0	0	0	249	0	16	0	6	12	0	0	8	2	4	407	208	10	11	0	5	0	8	6	20	0.00266667	0.00141443	0	0	0	0.000989796	0	0.000926569	0	0.00059964	0.000795492	0	0	0.0181406	0.000564972	0.00176991	0.00170104	0.00106054	0.00237586	0.00818452	0	0.000179701	0
0	0	0	0	0	0	10	0	0	0	0	0	0	0	0	2	0	0	1	0	0	0	0	0	0	0	0	0	0	0	0	0	4.48E-05	0	0	0	0	0	0	0	0	0.000617284	0	0	0.000163425	0	0	0	0	0
0	0	0	0	0	1	0	0	0	0	0	0	0	0	0	2	0	0	0	0	0	2	0	0	0	0	0	0	0	0	0	0.00238663	0	0	0	0	0	0	0	0	0	0.000401526	0	0	0	0	0	0.00481928	0	0
0	0	0	0	0	0	0	0	1	0	0	0	0	0	0	0	0	2	0	0	0	0	0	0	0	0	0	0	0	0	0	0	0	0	0.0018315	0	0	0	0	0	0	0	0	0.00114877	0	0	0	0	0	0
0	0	0	0	0	0	17	0	0	0	0	0	0	0	0	0	0	2	16	0	0	0	0	0	0	0	0	0	0	0	0	0	0.00121446	0	0	0	0	0	0	0	0	0	0	0.000160411	0.0015447	0	0	0	0	0
0	0	0	0	0	0	0	0	0	0	0	0	0	0	0	1	0	0	0	0	0	0	0	0	0	0	0	0	0	0	0	0	0	0	0	0	0	0	0	0	0	0.00131234	0	0	0	0	0	0	0	0
0	0	0	0	0	0	0	0	0	0	0	0	0	0	0	0	0	0	3	0	0	0	0	0	0	0	0	0	0	0	0	0	0	0	0	0	0	0	0	0	0	0	0	0	4.50E-05	0	0	0	0	0
0	0	0	3	0	0	10	0	0	0	9	0	0	0	6	6	42	93	2493	0	6	0	12	0	6	9	0	0	0	0.032967	0	0	0.00205255	0	0	0	0.032967	0	0	0	0.0183486	0.0213523	0.0309735	0.0036215	0.0185977	0	0.00591716	0	0.0199336	0
0	0	0	0	0	0	0	0	0	0	0	0	0	0	0	0	0	3	0	0	0	0	0	0	0	0	0	0	0	0	0	0	0	0	0	0	0	0	0	0	0	0	0	1.33E-05	0	0	0	0	0	0
0	0	0	0	0	0	0	0	0	0	0	0	0	0	0	0	0	0	0	0	0	0	0	1	0	0	0	0	0	0	0	0	0	0	0	0	0	0	0	0	0	0	0	0	0	0	0	0	0	0.00917431
0	0	0	0	0	0	18	0	0	0	0	0	0	0	0	48	0	9	0	2	0	0	0	0	0	1	0	0	0	0	0	0	7.97E-05	0	0	0	0	0	0	0	0	0.0120876	0	3.99E-05	0	0.000431034	0	0	0	0
0	0	0	0	0	0	2	0	2	0	0	0	0	0	0	0	0	0	0	0	0	0	0	0	0	0	0	0	0	0	0	0	0.00208986	0	0.00189394	0	0	0	0	0	0	0	0	0	0	0	0	0	0	0
0	0	3	5	0	0	15	0	5	0	0	0	0	0	0	32	0	69	6	50	0	0	10	0	30	15	0	0	0.00408163	0.00138658	0	0	5.87E-05	0	0.000270533	0	0	0	0	0	0	0.00701447	0	0.00023787	0.000182882	0.0104624	0	0	0.000323123	0
0	0	0	0	0	0	0	0	0	0	0	0	0	0	0	0	0	0	0	0	0	0	0	0	0	0	0	0	0	0	0	0	0	0	0	0	0	0	0	0	0	0	0	0	0	0	0	0	0	0
0	0	0	0	0	0	0	0	0	0	0	0	0	0	0	2	0	0	0	0	0	0	0	0	0	0	0	0	0	0	0	0	0	0	0	0	0	0	0	0	0	0.00591716	0	0	0	0	0	0	0	0
0	0	0	0	0	0	59	0	0	0	0	0	0	0	0	12	0	59	8	43	0	0	0	0	3	1	0	0	0	0	0	0	0.000330351	0	0	0	0	0	0	0	0	0.00184134	0	0.000174779	0.000119926	0.0143861	0	0	0	0
0	0	0	0	0	0	0	0	0	0	0	0	0	0	0	0	0	0	0	0	0	0	0	0	0	0	0	0	0	0	0	0	0	0	0	0	0	0	0	0	0	0	0	0	0	0	0	0	0	0
0	0	0	0	0	0	4	0	0	0	0	0	0	0	0	0	0	4	6	0	0	0	0	0	0	0	0	0	0	0	0	0	0.000109158	0	0	0	0	0	0	0	0	0	0	8.90E-05	5.54E-05	0	0	0	0	0
0	0	0	0	0	0	14	0	0	0	1	3	0	0	0	0	0	0	9	0	0	0	0	0	0	1	0	0	0	0	0	0	0.000614143	0	0	0	0.000142613	0.000270343	0	0	0	0	0	0	6.80E-05	0	0	0	0	0
0	0	0	0	0	0	0	0	0	0	0	0	0	0	0	0	0	0	0	0	0	0	0	0	0	0	0	0	0	0	0	0	0	0	0	0	0	0	0	0	0	0	0	0	0	0	0	0	0	0
0	0	0	0	0	0	0	0	0	0	0	0	0	0	0	0	0	0	0	0	0	0	0	0	0	0	0	0	0	0	0	0	0	0	0	0	0	0	0	0	0	0	0	0	0	0	0	0	0	0
0	0	14	0	0	0	67	0	0	0	0	0	0	0	0	0	0	43	0	0	0	0	0	0	68	0	0	0	0.00234978	0	0	0	0.00178652	0	0	0	0	0	0	0	0	0	0	0.00131478	0	0	0	0	0	0
0	0	0	1	0	0	0	0	0	0	1	0	0	0	0	5	0	0	113	0	0	0	0	0	0	5	0	0	0	0.000297	0	0	0	0	0	0	0.000135575	0	0	0	0	0.00133833	0	0	0.000225711	0	0	0	0	0
0	0	0	0	0	0	2	0	0	0	0	0	0	0	0	0	0	5	0	0	0	0	0	0	0	0	0	0	0	0	0	0	0.000136277	0	0	0	0	0	0	0	0	0	0	0.000845166	0	0	0	0	0	0
0	0	0	0	0	0	0	0	0	0	0	0	0	0	0	0	0	0	0	0	0	0	0	0	0	0	0	0	0	0	0	0	0	0	0	0	0	0	0	0	0	0	0	0	0	0	0	0	0	0
0	0	0	6	0	0	119	0	18	0	27	2	0	0	0	1	0	105	656	8	16	0	30	0	0	46	4	0	0	0.00643087	0	0	0.00199591	0	0.00690714	0	0.00867888	0.00115875	0	0	0	0.00102669	0	0.0019989	0.00747238	0.00703606	0.0204342	0	0.0045242	0
0	0	0	0	0	0	0	0	0	0	0	0	0	0	0	0	0	0	0	0	0	0	0	0	0	0	0	0	0	0	0	0	0	0	0	0	0	0	0	0	0	0	0	0	0	0	0	0	0	0
0	1	25	1	0	0	619	0	51	0	0	15	0	0	8	1	8	635	94	11	9	0	11	0	196	3	18	0.001002	0.00307503	0.000297	0	0	0.00215884	0	0.0014748	0	0	0.00135208	0	0	0.00703606	0.000267666	0.00130548	0.00218716	0.000187759	0.00243957	0.00264162	0	0.000421892	0
0	0	0	0	0	0	0	0	0	0	0	0	0	0	0	0	0	0	0	0	0	0	0	0	0	0	0	0	0	0	0	0	0	0	0	0	0	0	0	0	0	0	0	0	0	0	0	0	0	0
0	0	0	0	0	0	0	0	0	0	0	0	0	0	0	0	0	0	64	0	0	0	0	0	0	0	0	0	0	0	0	0	0	0	0	0	0	0	0	0	0	0	0	0	0.000297135	0	0	0	0	0
0	0	0	0	0	0	38	0	5	0	0	0	0	0	0	2	0	18	0	0	0	0	10	0	0	0	3	0	0	0	0	0	0.00351364	0	0.003003	0	0	0	0	0	0	0.0125786	0	0.00286078	0	0	0	0	0.00653595	0
0	0	0	0	0	0	1	0	0	0	0	0	0	0	0	0	0	1	0	0	0	0	0	0	0	0	0	0	0	0	0	0	5.42E-05	0	0	0	0	0	0	0	0	0	0	4.88E-05	0	0	0	0	0	0
0	0	0	0	0	0	104	0	0	0	0	0	0	0	0	0	0	57	0	5	0	0	5	0	0	0	0	0	0	0	0	0	0.00201094	0	0	0	0	0	0	0	0	0	0	0.00128895	0	0.00570776	0	0	0.000848176	0
0	2	2	0	0	0	11	0	0	0	10	36	0	0	6	0	2	6	317	0	12	0	0	0	6	10	11	0.0034662	0.0034662	0	0	0	0.0015227	0	0	0	0.00125849	0.00224327	0	0	0.00886263	0	0.000519211	0.000362669	0.00104474	0	0.00552741	0	0	0
0	0	0	0	0	0	0	0	0	0	0	0	0	0	0	0	0	10	24	0	0	0	0	0	0	0	0	0	0	0	0	0	0	0	0	0	0	0	0	0	0	0	0	0.000189204	0.000313791	0	0	0	0	0
0	0	0	0	0	0	0	0	0	0	0	0	0	0	0	5	0	0	9	0	2	0	0	0	0	1	0	0	0	0	0	0	0	0	0	0	0	0	0	0	0	0.000767224	0	0	0.000134916	0	0.0022779	0	0	0
0	0	0	0	0	0	0	0	0	0	0	0	0	0	0	0	0	0	0	0	0	0	0	0	0	0	0	0	0	0	0	0	0	0	0	0	0	0	0	0	0	0	0	0	0	0	0	0	0	0
0	0	0	1	0	0	91	0	0	0	2	0	0	0	0	1	0	43	21	2	0	0	2	0	0	2	0	0	0	0.00325733	0	0	0.00326657	0	0	0	0.00314465	0	0	0	0	0.00308642	0	0.00217095	0.00137913	0.00442478	0	0	0.000598982	0
0	0	0	0	0	0	1	0	0	0	0	0	0	0	0	0	0	1	0	0	0	0	0	0	0	0	0	0	0	0	0	0	8.04E-05	0	0	0	0	0	0	0	0	0	0	0.00012773	0	0	0	0	0	0
0	0	0	0	0	0	0	0	0	0	0	0	0	0	0	0	0	0	0	0	0	0	0	0	0	0	0	0	0	0	0	0	0	0	0	0	0	0	0	0	0	0	0	0	0	0	0	0	0	0
0	0	0	1	0	0	0	0	0	0	2	0	0	0	0	2	0	0	0	0	0	0	0	0	0	2	0	0	0	0.00558659	0	0	0	0	0	0	0.00266312	0	0	0	0	0.00701754	0	0	0	0	0	0	0	0
0	0	0	0	0	0	6	0	1	0	0	0	0	0	0	0	0	0	0	1	0	0	1	0	0	0	1	0	0	0	0	0	0.00188917	0	0.00266667	0	0	0	0	0	0	0	0	0	0	0.030303	0	0	0.00232558	0
0	0	0	0	0	0	0	0	0	0	0	0	0	0	0	2	0	0	33	0	0	0	0	0	0	0	0	0	0	0	0	0	0	0	0	0	0	0	0	0	0	0.00221484	0	0	0.000768604	0	0	0	0	0
0	0	0	0	0	0	7	0	0	0	0	0	0	0	0	0	0	18	0	0	0	0	0	0	0	0	0	0	0	0	0	0	0.000305077	0	0	0	0	0	0	0	0	0	0	0.000519511	0	0	0	0	0	0
0	0	0	0	0	0	0	0	0	0	0	0	0	0	0	0	0	10	73	0	0	0	3	0	0	0	0	0	0	0	0	0	0	0	0	0	0	0	0	0	0	0	0	0.000757289	0.00109439	0	0	0	0.00545455	0
0	0	0	0	0	0	0	0	0	0	0	0	0	0	0	0	0	0	3	0	0	0	0	0	0	1	0	0	0	0	0	0	0	0	0	0	0	0	0	0	0	0	0	0	6.01E-05	0	0	0	0	0
0	0	0	0	0	0	0	0	0	0	0	0	0	0	0	0	0	0	0	0	0	0	0	0	0	0	0	0	0	0	0	0	0	0	0	0	0	0	0	0	0	0	0	0	0	0	0	0	0	0
0	0	1	0	0	0	46	0	6	0	0	0	0	0	0	0	0	118	0	0	0	0	0	0	0	0	0	0	0.00152207	0	0	0	0.000422662	0	0.000800427	0	0	0	0	0	0	0	0	0.000948484	0	0	0	0	0	0
0	0	0	0	0	0	0	0	0	0	3	0	0	0	0	4	0	0	39	0	2	0	0	4	0	3	0	0	0	0	0	0	0	0	0	0	0.00029982	0	0	0	0	0.00409836	0	0	0.000198851	0	0.0014881	0	0	0.00412371
0	0	0	0	0	0	6	0	0	0	0	0	0	0	0	1	0	0	0	0	0	0	0	0	0	0	0	0	0	0	0	0	0.000838692	0	0	0	0	0	0	0	0	0.0227273	0	0	0	0	0	0	0	0
0	0	0	0	0	0	0	0	0	0	1	0	0	0	0	0	0	0	358	0	0	0	0	0	0	1	0	0	0	0	0	0	0	0	0	0	0.000166168	0	0	0	0	0	0	0	0.00046061	0	0	0	0	0
0	1	1	0	0	0	7	0	7	0	0	1	0	0	8	9	4	33	122	0	13	0	0	0	8	0	16	0.00943396	0.00943396	0	0	0	0.000742469	0	0.00943396	0	0	0.00943396	0	0	0.0714286	0.0642857	0.00619195	0.00249905	0.00182898	0	0.0347594	0	0	0
0	0	0	0	0	0	36	0	0	0	0	0	0	0	0	0	0	24	114	1	0	0	25	0	0	0	0	0	0	0	0	0	0.00325762	0	0	0	0	0	0	0	0	0	0	0.00350109	0.00442718	0.00632911	0	0	0.0215332	0
0	0	0	0	0	0	3	0	0	0	0	0	0	0	0	1	0	1	0	0	0	0	0	0	0	0	0	0	0	0	0	0	0.000107082	0	0	0	0	0	0	0	0	0.000909091	0	2.37E-05	0	0	0	0	0	0
0	0	0	0	0	0	0	0	0	0	0	0	0	0	0	0	0	0	0	0	0	0	0	0	0	0	0	0	0	0	0	0	0	0	0	0	0	0	0	0	0	0	0	0	0	0	0	0	0	0
0	0	0	4	0	0	108	0	0	0	3	0	0	0	0	4	0	54	0	34	0	0	34	0	0	3	0	0	0	0.00809717	0	0	0.00252124	0	0	0	0.02	0	0	0	0	0.00507614	0	0.00105897	0	0.0465753	0	0	0.00587625	0
0	0	0	0	0	0	0	0	0	0	0	0	0	0	0	0	0	8	0	0	0	0	0	0	0	0	0	0	0	0	0	0	0	0	0	0	0	0	0	0	0	0	0	0.000625391	0	0	0	0	0	0
0	1	1	0	0	0	0	0	7	0	0	1	0	0	8	9	4	33	83	0	13	0	0	0	8	0	16	0.00943396	0.00943396	0	0	0	0	0	0.00943396	0	0	0.00943396	0	0	0.0714286	0.0642857	0.00619195	0.00249905	0.0012443	0	0.0347594	0	0	0
0	0	0	0	0	0	14	0	1	0	0	0	0	0	0	1	0	6	13	0	0	0	0	0	0	0	2	0	0	0	0	0	0.000607402	0	0.000459559	0	0	0	0	0	0	0.0017301	0	0.00017783	0.000293666	0	0	0	0	0
0	0	0	0	0	0	4	0	0	0	0	0	0	0	0	0	0	0	0	0	0	0	0	0	0	0	0	0	0	0	0	0	0.000870701	0	0	0	0	0	0	0	0	0	0	0	0	0	0	0	0	0
0	0	0	0	0	0	0	0	0	0	0	0	0	0	0	1	0	0	0	0	0	0	0	0	0	0	0	0	0	0	0	0	0	0	0	0	0	0	0	0	0	0.05	0	0	0	0	0	0	0	0
0	3	3	1	0	0	9	0	18	0	3	6	0	0	24	11	6	6	12	20	36	0	5	0	24	3	45	0.0714286	0.0714286	0.00229358	0	0	0.000400588	0	0.0133235	0	0.00534759	0.0714286	0	0	0.123077	0.0147059	0.0540541	0.000164424	0.00156556	0.0443459	0.0863309	0	0.00196464	0
0	0	0	0	0	0	0	0	0	0	0	0	0	0	0	3	0	0	0	0	0	0	0	0	0	0	0	0	0	0	0	0	0	0	0	0	0	0	0	0	0	0.012766	0	0	0	0	0	0	0	0
0	0	0	0	0	0	0	0	0	0	0	0	0	0	0	0	0	0	10	0	0	0	0	0	0	0	0	0	0	0	0	0	0	0	0	0	0	0	0	0	0	0	0	0	0.000113908	0	0	0	0	0
0	0	0	1	0	0	66	0	0	0	0	0	0	0	0	0	0	74	5	0	0	0	1	0	0	6	0	0	0	0.000193723	0	0	0.000174245	0	0	0	0	0	0	0	0	0	0	0.000191119	0.000114863	0	0	0	2.37E-05	0
0	0	0	0	0	0	0	0	0	0	0	0	0	0	0	0	0	0	0	0	0	0	0	0	0	4	0	0	0	0	0	0	0	0	0	0	0	0	0	0	0	0	0	0	0	0	0	0	0	0
0	0	0	0	0	0	0	0	0	0	0	0	0	0	0	0	0	0	0	0	0	0	0	0	0	0	0	0	0	0	0	0	0	0	0	0	0	0	0	0	0	0	0	0	0	0	0	0	0	0
0	0	0	0	0	0	14	0	0	0	0	0	0	0	0	0	0	0	0	0	0	0	0	0	0	1	0	0	0	0	0	0	6.55E-05	0	0	0	0	0	0	0	0	0	0	0	0	0	0	0	0	0
0	0	0	0	0	0	0	0	0	0	0	0	0	0	0	0	0	0	0	0	0	0	0	0	0	0	0	0	0	0	0	0	0	0	0	0	0	0	0	0	0	0	0	0	0	0	0	0	0	0
0	0	0	0	0	0	17	0	0	0	0	0	0	0	0	9	0	3	0	0	9	0	0	0	0	0	0	0	0	0	0	0	6.65E-05	0	0	0	0	0	0	0	0	0.00197282	0	1.03E-05	0	0	0.00914634	0	0	0
0	0	0	0	0	0	0	0	0	0	0	0	0	0	0	0	0	0	0	0	0	0	0	0	0	0	0	0	0	0	0	0	0	0	0	0	0	0	0	0	0	0	0	0	0	0	0	0	0	0
0	0	0	0	0	0	0	0	0	0	2	0	0	0	0	4	0	0	24	0	0	0	0	0	0	2	0	0	0	0	0	0	0	0	0	0	0.00027115	0	0	0	0	0.00107066	0	0	4.79E-05	0	0	0	0	0
0	0	0	0	0	0	19	0	0	0	2	0	0	0	0	0	0	21	34	2	0	0	2	0	0	2	1	0	0	0	0	0	0.00264403	0	0	0	0.00197239	0	0	0	0	0	0	0.00142518	0.00224171	0.00833333	0	0	0.00221729	0
0	0	0	0	0	0	0	0	0	0	0	0	0	0	0	0	0	0	0	0	0	0	0	0	0	0	0	0	0	0	0	0	0	0	0	0	0	0	0	0	0	0	0	0	0	0	0	0	0	0
0	0	0	0	0	0	6	0	11	0	0	0	0	0	0	0	0	41	0	0	0	2	0	0	0	0	22	0	0	0	0	0	0.000851426	0	0.00439824	0	0	0	0	0	0	0	0	0.00400078	0	0	0	0.00938967	0	0
0	0	0	0	0	0	0	0	0	0	0	0	0	0	0	0	0	0	0	0	0	0	0	0	0	0	0	0	0	0	0	0	0	0	0	0	0	0	0	0	0	0	0	0	0	0	0	0	0	0
0	0	0	0	0	0	3	0	0	0	0	0	0	0	0	0	0	3	1	0	0	0	0	0	0	0	0	0	0	0	0	0	0.000107689	0	0	0	0	0	0	0	0	0	0	0.000151462	6.57E-05	0	0	0	0	0
0	0	0	0	0	1	13	0	1	0	0	0	0	0	0	10	0	33	0	38	0	1	0	0	0	0	0	0	0	0	0	0.0133333	0.000125577	0	0.000410341	0	0	0	0	0	0	0.00575374	0	0.000272797	0	0.0208333	0	0.00409836	0	0
0	0	0	8	0	0	0	0	0	0	2	0	0	0	0	18	0	0	135	0	0	0	0	0	0	51	0	0	0	0.00183824	0	0	0	0	0	0	0.00294551	0	0	0	0	0.00355661	0	0	0.00139582	0	0	0	0	0
0	0	0	1	0	0	0	0	0	0	1	0	0	0	0	9	0	0	0	6	0	0	3	0	0	1	0	0	0	0.00862069	0	0	0	0	0	0	0.00862069	0	0	0	0	0.0379747	0	0	0	0.0287081	0	0	0.00376884	0
0	0	0	0	0	0	0	0	0	0	0	0	0	0	0	2	0	0	0	0	0	0	0	0	0	0	0	0	0	0	0	0	0	0	0	0	0	0	0	0	0	0.000428816	0	0	0	0	0	0	0	0
0	0	0	0	0	0	0	0	0	0	0	0	0	0	0	0	0	0	10	0	0	0	0	0	0	0	0	0	0	0	0	0	0	0	0	0	0	0	0	0	0	0	0	0	5.62E-05	0	0	0	0	0
0	0	0	0	0	0	0	0	0	0	0	0	0	0	0	1	0	0	0	0	2	0	0	0	0	0	0	0	0	0	0	0	0	0	0	0	0	0	0	0	0	0.0153846	0	0	0	0	0.00531915	0	0	0
0	0	0	0	0	0	0	0	0	0	0	0	0	0	0	0	0	0	1	0	0	0	0	0	0	0	0	0	0	0	0	0	0	0	0	0	0	0	0	0	0	0	0	0	8.93E-06	0	0	0	0	0
0	0	0	0	0	0	0	0	0	0	1	0	0	0	0	1	0	0	35	0	0	0	0	0	0	1	0	0	0	0	0	0	0	0	0	0	0.000159109	0	0	0	0	0.00892857	0	0	0.000320527	0	0	0	0	0
0	0	0	0	0	0	0	0	0	0	0	0	0	0	0	0	0	0	0	0	6	0	0	0	0	0	0	0	0	0	0	0	0	0	0	0	0	0	0	0	0	0	0	0	0	0	0.0129032	0	0	0
0	1	1	0	0	0	7	0	1	0	2	1	0	0	0	0	0	4	130	0	1	0	0	0	0	2	9	0.0018315	0.0018315	0	0	0	0.00241629	0	0.00170068	0	0.000507485	0.00030581	0	0	0	0	0	0.00102433	0.000798246	0	0.000651466	0	0	0
0	0	0	0	0	0	1	0	0	0	0	0	0	0	0	0	0	6	15	0	0	0	0	0	0	0	0	0	0	0	0	0	0.000316656	0	0	0	0	0	0	0	0	0	0	0.00157729	0.000953289	0	0	0	0	0
0	4	4	1	0	0	37	0	0	0	5	16	0	0	0	3	0	25	1103	2	164	0	2	0	0	5	20	0.00449438	0.00449438	0.00671141	0	0	0.00285891	0	0	0	0.00671141	0.00449438	0	0	0	0.0612245	0	0.00489812	0.00771631	0.0215054	0.0614232	0	0.00262812	0
0	0	0	1	0	0	0	0	0	0	1	0	0	0	0	1	0	0	0	2	0	0	2	0	0	1	0	0	0	0.00207469	0	0	0	0	0	0	0.00207469	0	0	0	0	0.00135318	0	0	0	0.00317965	0	0	0.000532056	0
0	1	24	0	0	0	934	0	29	0	1	7	0	0	8	0	8	1417	54	0	9	0	0	0	189	7	8	0.00146199	0.00209461	0	0	0	0.00159316	0	0.00172127	0	0.000284819	0.00136372	0	0	0.00862069	0	0.0021692	0.00231712	0.000194698	0	0.00449326	0	0	0
0	0	0	0	0	0	0	0	0	0	0	0	0	0	0	0	0	0	0	0	0	0	0	0	0	0	0	0	0	0	0	0	0	0	0	0	0	0	0	0	0	0	0	0	0	0	0	0	0	0
0	0	0	0	0	0	2	0	2	0	0	0	0	0	0	0	0	2	16	0	0	0	0	0	0	0	0	0	0	0	0	0	0.000102359	0	0.000768639	0	0	0	0	0	0	0	0	0.000213927	0.000721436	0	0	0	0	0
0	0	0	0	0	0	0	0	0	0	0	0	0	0	0	0	0	2	0	0	0	0	0	0	0	0	0	0	0	0	0	0	0	0	0	0	0	0	0	0	0	0	0	0.000233019	0	0	0	0	0	0
0	0	0	0	0	0	40	0	0	0	0	0	0	0	0	0	0	18	4	0	0	0	0	0	0	0	0	0	0	0	0	0	0.000509781	0	0	0	0	0	0	0	0	0	0	0.000216881	0.000120442	0	0	0	0	0
0	1	1	1	0	0	35	0	11	0	17	19	0	0	2	2	1	40	676	2	4	0	1	0	2	17	154	0.000270197	0.000270197	0.00383142	0	0	0.00114059	0	0.00384347	0	0.00282486	0.000392327	0	0	0.000768639	0.00858369	6.78E-05	0.00246488	0.000869754	0.00511509	0.000524109	0	0.000347584	0
0	0	0	0	0	0	0	0	0	0	0	0	0	0	0	0	0	0	0	0	0	0	0	0	0	0	0	0	0	0	0	0	0	0	0	0	0	0	0	0	0	0	0	0	0	0	0	0	0	0
0	0	0	0	0	0	0	0	0	0	1	0	0	0	0	0	0	0	20	0	0	0	0	0	0	1	0	0	0	0	0	0	0	0	0	0	0.000145688	0	0	0	0	0	0	0	0.000151106	0	0	0	0	0
0	0	0	0	0	0	0	0	0	0	0	0	0	0	0	0	0	0	0	2	0	0	0	0	0	0	0	0	0	0	0	0	0	0	0	0	0	0	0	0	0	0	0	0	0	0.0285714	0	0	0	0
0	0	0	0	0	0	2	0	0	0	0	0	0	0	0	0	0	0	0	0	0	0	0	0	0	0	0	0	0	0	0	0	0.000445534	0	0	0	0	0	0	0	0	0	0	0	0	0	0	0	0	0
0	0	0	0	0	0	0	0	0	0	0	0	0	0	0	0	0	0	0	0	4	0	0	1	0	0	0	0	0	0	0	0	0	0	0	0	0	0	0	0	0	0	0	0	0	0	0.0033389	0	0	0.00101729
0	0	0	0	0	0	0	0	0	0	0	0	0	0	0	0	0	0	0	0	0	0	0	0	0	0	0	0	0	0	0	0	0	0	0	0	0	0	0	0	0	0	0	0	0	0	0	0	0	0
0	0	0	0	0	0	0	0	0	0	0	0	0	0	0	0	0	0	197	0	0	0	0	0	0	0	0	0	0	0	0	0	0	0	0	0	0	0	0	0	0	0	0	0	0.000433559	0	0	0	0	0
0	0	0	0	0	0	0	0	0	0	0	0	0	0	0	0	0	0	0	0	0	0	0	0	0	0	0	0	0	0	0	0	0	0	0	0	0	0	0	0	0	0	0	0	0	0	0	0	0	0
0	0	0	0	0	0	6	0	0	0	0	0	0	0	0	0	0	0	0	0	0	0	0	0	0	0	0	0	0	0	0	0	0.000512601	0	0	0	0	0	0	0	0	0	0	0	0	0	0	0	0	0
[truncated: 3 more columns]
